# Supplementary material for: Transcriptome sequencing and multi-plex imaging of prostate cancer microenvironment reveals a dominant role for monocytic cells in progression
Source: BMC Cancer. 2021 Jul 22;21:846. doi: 10.1186/s12885-021-08529-6 (PMC8296706; doi:10.1186/s12885-021-08529-6)
Supplement: Supplementary file 1 — Additional file 1. [file 12885_2021_8529_MOESM1_ESM.csv]

covariate_idx	gene_idx	term	estimate	conf.low	conf.high	.prob	gene	inflection.2.5%	inflection.97.5%	inflection	log_y_cross.2.5%	log_y_cross.97.5%	log_y_cross	b0.2.5%	b0.97.5%	b0	b1.2.5%	b1.97.5%	b1	b2.2.5%	b2.97.5%	b2	Cell type	symbol	n_out_CI	non zero	is DE
2	3	beta	0.25154928519525527	-0.04633440507513549	2.5389502000267234	0.95	NRARP	-12.056791625499464	8.917718816790007	-1.0433934291904965	6.61205576711832	7.219041588224765	6.886274959421781	-1.3277198297358057	2.708685834024255	0.14018463727326	-0.04633440507513552	2.5389502000267234	0.25154928519525527	-1.0933372333529057	0.29970030350834653	-0.411266832379136	Epithelial	NRARP	3	13	FALSE
2	4	beta	0.004195282802648428	-0.19609040661192711	0.21103575551650475	0.95	NRAS	-11.722999228493258	6.806947421645268	-2.6774100784474237	6.138020489424682	6.754705589935937	6.460557502674134	-0.7108830861302164	1.4888285558151526	0.06852521208138289	-0.19609040661192717	0.21103575551650475	0.004195282802648428	-0.528219446750819	0.9113374143076967	0.12502829258487363	Epithelial	NRAS	0	13	FALSE
2	5	beta	0.005606372141093189	-0.2869590189639573	0.2581552846040846	0.95	NRAV	-10.08042535567073	10.360354807023857	-0.19293971870166118	4.349340432955847	5.240937073833313	4.835252531443075	-0.6331131640904052	1.5349168601943417	0.1146022195452511	-0.28695901896395737	0.2581552846040846	0.005606372141093189	-0.7865412613739032	1.007168301104529	0.09125651618078937	Epithelial	NRAV	1	12	FALSE
2	6	beta	3.1094791995685934e-4	-0.1261798645255816	0.15228612238434325	0.95	NRBF2	-9.110279182591457	8.23828265804165	-0.78583259989748655	6.197054065181431	6.7738457018160725	6.483523452649885	-0.4830059505952626	0.6684521506017254	0.011236573413269734	-0.12617986452558164	0.15228612238434325	3.1094791995685934e-4	-0.5654694463711927	1.0385205044871575	0.1358579171069258	Epithelial	NRBF2	0	13	FALSE
2	7	beta	0.002915297903559216	-0.21902949944336705	0.30162353319976987	0.95	NRBP1	-10.837007638903943	9.339757915070619	-0.9007439662889148	7.159361631692428	7.83106795805352	7.478499730080015	-0.5228610480519434	1.897720022532229	0.12910953365116273	-0.21902949944336714	0.30162353319976987	0.002915297903559216	-0.7816199530641095	1.0318154444722425	0.02662545818842003	Epithelial	NRBP1	0	13	FALSE
2	8	beta	0.01121781566534959	-0.09129146308401002	0.15556060362272314	0.95	NRBP2	-8.079572707160105	9.576442497995496	0.5103901084562021	6.236961498846224	6.794413079544243	6.518474727508346	-0.6366298096352676	0.40710225466236066	-0.018345810622461454	-0.09129146308401005	0.15556060362272314	0.01121781566534959	-0.08490513485116438	1.3917377781687859	0.6159789716668875	Epithelial	NRBP2	0	13	FALSE
2	9	beta	7.426354680332985	3.902250595120352	12.426031454933998	0.95	NRCAM	-0.4103416020649715	0.27819447595196933	-0.1056970043561729	3.307294832560341	4.9355829584725015	4.179099073575374	-1.2716042336872573	4.423778874016134	1.059526786536577	3.9022505951203517	12.426031454933998	7.426354680332985	-0.6709793885587866	1.457682619364597	0.40340488733439844	Epithelial	NRCAM	3	5	TRUE
2	10	beta	-0.006389567846025849	-0.1608256617870316	0.11177285081763438	0.95	NRDC	-7.6179439215345734	9.881627332720043	0.517895783002014	7.742075224956558	8.443709367253666	8.091657502144958	-0.42532353663931133	0.8188440156536707	0.03514708603139939	-0.16082566178703173	0.11177285081763438	-0.006389567846025849	-0.6980735238501944	1.0227244142447174	0.0814390016982188	Epithelial	NRDC	0	13	FALSE
2	11	beta	0.0010934211123388214	-0.18475373166999712	0.1759028239374666	0.95	NRDE2	-10.336083427694927	8.987746432659836	0.04317811194241379	4.4425058085904885	5.511056718921724	5.052623929829897	-0.7852087949337392	0.6004581046550113	0.006363975273376439	-0.18475373166999712	0.1759028239374666	0.0010934211123388214	-0.8056094251610121	1.2208554477397036	0.1917752130479602	Epithelial	NRDE2	0	13	FALSE
2	12	beta	0.1152161481303953	-0.07148436126594145	0.6556643058503221	0.95	NREP	-7.379198916234728	11.045251455796459	1.1543722344475233	4.747665000157192	5.545881792384064	5.18512355862657	-2.3694558397374608	0.7013942375362748	-0.24638998594628578	-0.07148436126594147	0.6556643058503221	0.1152161481303953	-0.5030167785623842	1.1210404219799774	0.3296393329770749	Epithelial	NREP	0	13	FALSE
2	13	beta	0.025139928513290645	-0.12329295222595874	0.22714620088038143	0.95	NRF1	-10.17983411705663	9.266903049288588	-0.006892503893432269	4.354138851924759	5.367866937313747	4.926384790090437	-0.5679381549683682	1.3875796035944987	0.12402021541993982	-0.12329295222595887	0.22714620088038143	0.025139928513290645	-0.7045442734577897	1.164813830372406	0.16591667702218602	Epithelial	NRF1	0	13	FALSE
2	15	beta	-0.08930319069049845	-0.986747679975187	0.09627785051120318	0.95	NRG2	-9.112820161238163	13.899625985774726	0.5935790595394386	4.286494291204153	5.254228737855931	4.8198032730074365	-3.960718970870186	1.1874893833286058	-0.19243161376326595	-0.9867476799751871	0.09627785051120318	-0.08930319069049845	-0.6856850192997873	1.0998852128920587	0.12081576958925634	Epithelial	NRG2	3	11	FALSE
2	17	beta	-0.011890486827490207	-0.19088931533664968	0.1086424145316565	0.95	NRG4	-11.726332440799094	10.188981352580521	0.06365879776138286	3.939532091899735	5.023365914132682	4.463069810263706	-0.7239060202634353	0.531510604839255	0.009174089059059792	-0.1908893153366497	0.1086424145316565	-0.011890486827490207	-0.6374715383573202	1.3415983475978748	0.24460205795172243	Epithelial	NRG4	3	10	FALSE
2	18	beta	0.09118265488254813	-0.12843705667229696	0.9168137215439175	0.95	NRGN	-10.041703846984426	10.283025238963472	0.4090992279738743	1.4769628156074255	2.6756363473659985	2.041223229879881	-3.5756229799038763	6.354723220260951	0.2138758471299725	-0.128437056672297	0.9168137215439175	0.09118265488254813	-0.9439592774769862	0.9863096362392045	-0.01681592373017379	Epithelial	NRGN	0	7	FALSE
2	19	beta	0.0030793611741220415	-0.09579792363418273	0.16750891401997522	0.95	NRIP1	-9.158115698136601	7.961955411297744	-0.6832861306342624	7.442239318716206	8.152684112281113	7.757980693161426	-0.34512674151521366	0.6377960582736829	0.034144116655540305	-0.09579792363418274	0.16750891401997522	0.0030793611741220415	-0.4922649018032693	1.1091792486694185	0.32072131377941526	Epithelial	NRIP1	0	13	FALSE
2	20	beta	0.07228676116730294	-0.2075801872002066	0.7432273144184292	0.95	NRIP2	-10.485762958904612	8.404500130946474	-0.4602985146224093	3.2675607563972973	4.486565048766353	3.829954127472976	-1.5130571092448792	2.058717226486674	0.1071524832688188	-0.20758018720020666	0.7432273144184292	0.07228676116730294	-0.9860236261393053	0.9573272599424222	0.019588115646363	Epithelial	NRIP2	0	12	FALSE
2	24	beta	0.08843537259272273	-0.0834840136586426	1.057065680996268	0.95	NRL	-9.784429950522568	8.786317613652365	-0.7196412811818046	2.706479243627803	3.9644397686414607	3.306052931406583	-1.4244165180785027	1.050643591749719	-0.023737587151769008	-0.08348401365864269	1.057065680996268	0.08843537259272273	-0.6447635088030941	1.240019359597839	0.22302285487390092	Epithelial	NRL	3	10	FALSE
2	25	beta	4.593644778096334	-0.07113318689069746	12.310637511146048	0.95	NRN1	-6.9615517600511625	6.778760254035707	-0.14228784090446836	3.6794633886613433	5.005887685432727	4.374202958695129	-0.7535005043613597	6.796791065099053	1.8198312174529816	-0.07113318689069746	12.310637511146048	4.593644778096334	-1.2868722160468207	0.664304469528736	-0.37098969779692553	Epithelial	NRN1	1	7	FALSE
2	28	beta	0.010693084362594878	-0.12782688715320756	0.20695257755964058	0.95	NRP1	-8.193682564827027	11.231524721396331	1.2952273131149732	6.491619024954864	7.1366683427771145	6.788234583188572	-0.7067607440490443	0.6960134688154624	-0.025978940678573623	-0.1278268871532078	0.20695257755964058	0.010693084362594878	-1.1949456568559385	0.19011186036418862	-0.5782823449088641	Epithelial	NRP1	3	13	FALSE
2	29	beta	0.04216163872999665	-0.11227636661932991	0.5717814257735973	0.95	NRP2	-9.94834384429998	9.604713104175183	-0.28450315346788285	3.0505420075168708	4.224311535932783	3.574698641276911	-1.7588450255811832	0.9052712045095276	0.032607289677463895	-0.11227636661932999	0.5717814257735973	0.04216163872999665	-1.529738734441433	0.6629446827722061	-0.402698291327457	Epithelial	NRP2	1	8	FALSE
2	31	beta	0.03714715385608293	-0.14955701142403244	0.39805463328179086	0.95	NRSN2	-9.431312817830458	10.350925938474031	-0.5972151594131915	5.282893580896557	6.127300750742681	5.668443673949158	-0.6558011068752143	1.2401849868551582	0.11421581360745549	-0.1495570114240325	0.39805463328179086	0.03714715385608293	-0.4847577072948912	1.5590510364536576	0.5466754698671976	Epithelial	NRSN2	1	13	FALSE
2	32	beta	0.0014044485483159577	-0.1625953110042983	0.21310513860776306	0.95	NRSN2-AS1	-10.921511447543502	9.864197875793902	-0.510512658052873	3.467161217095675	4.760290770053641	4.119478046606505	-0.4053633272566855	1.246381250281579	0.09233999550150951	-0.16259531100429833	0.21310513860776306	0.0014044485483159577	-1.0590980722882941	0.8957524008565789	-0.15176890479700428	Epithelial	NRSN2-AS1	1	12	FALSE
2	33	beta	-0.10982718978897017	-1.5127756576621834	0.11960632478999098	0.95	NRTN	-10.786167940270373	7.456552730534942	-1.3057539674124534	2.764683715690095	4.254787761370598	3.5326067356072346	-1.226053902776946	1.0484133790215058	-0.04609430398506911	-1.5127756576621838	0.11960632478999098	-0.10982718978897017	-0.8383676126261174	1.2455898327346462	0.16460685896028482	Epithelial	NRTN	0	10	FALSE
2	35	beta	-0.030618955001175313	-0.2852942370140095	0.10613188611265519	0.95	NRXN3	-12.287811906809646	9.832869630955365	-0.7388470514855785	4.940880547114257	5.778159997103176	5.337903295809726	-1.2763754018857476	0.8219625040842304	-0.04592109292558439	-0.28529423701400963	0.10613188611265519	-0.030618955001175313	-1.6272610540584402	0.2581841854217062	-0.6365144927326897	Epithelial	NRXN3	1	12	FALSE
2	36	beta	-0.008033430512005306	-0.18138415233155553	0.09974158853529254	0.95	NSA2	-9.572545187773265	9.352854232560212	-0.4509059160991978	6.771509875409541	7.406719728524339	7.067169749102904	-0.47836880181505215	0.9067160179940844	0.05001637999364388	-0.1813841523315558	0.09974158853529254	-0.008033430512005306	-0.9529825816482383	0.4048243893342544	-0.350102478535899	Epithelial	NSA2	0	13	FALSE
2	37	beta	-0.01415386564419466	-0.22669364632777292	0.15533057237827275	0.95	NSD1	-9.472484624165357	8.724754286956756	-0.2749993689646089	6.386921986829829	6.983220974602198	6.682561939749407	-0.54859197436200835	1.2192079767393855	0.10779777234043604	-0.22669364632777309	0.15533057237827275	-0.01415386564419466	-1.0143686585447178	0.2863389193261172	-0.40493095264177853	Epithelial	NSD1	0	13	FALSE
2	38	beta	-0.00860525830235112	-0.1405725073678764	0.11681618539674204	0.95	NSD2	-9.884526100912545	9.802602842779661	0.45131070722505806	5.513066351873851	6.1320074732801055	5.774097845965119	-0.3941397465177821	0.8553799372194203	0.07711611943862962	-0.1405725073678765	0.11681618539674204	-0.00860525830235112	-0.8529900925561525	0.5088547919323322	-0.199856513370939	Epithelial	NSD2	0	13	FALSE
2	39	beta	-0.014558399795127753	-0.19540308068888204	0.08387041855563848	0.95	NSD3	-8.852799370326487	11.064815339223387	0.2870766126144291	7.081159250305434	7.750083519935612	7.394039308912601	-0.4591775290869641	1.1483180408163225	0.06225398380575257	-0.19540308068888218	0.08387041855563848	-0.014558399795127753	-0.8537105036441753	0.7430218042338982	-0.06667473609014447	Epithelial	NSD3	0	13	FALSE
2	40	beta	-0.024994871754367067	-0.24282770593048916	0.16856380758018627	0.95	NSDHL	-9.572994333161413	9.3897303837712	-0.3283393523166245	5.663747249509052	6.3343997975163235	5.971305895717953	-0.37895352907363516	1.713967554234191	0.25167823814109214	-0.24282770593048927	0.16856380758018627	-0.024994871754367067	-0.7067490186310712	0.8091235604463068	0.010798006510313787	Epithelial	NSDHL	0	13	FALSE
2	41	beta	-7.530875543790584e-4	-0.2002349067185268	0.15813467615327176	0.95	NSF	-9.960631556679006	10.816284329569783	0.2056933870419639	0.9715260732414552	2.1550078735185116	1.5661009919181412	-0.5043338430116316	1.1860932151195962	0.07478057405554606	-0.2002349067185269	0.15813467615327176	-7.530875543790584e-4	-1.2424806758258764	0.9070003104410899	-0.1904923591548707	Epithelial	NSF	0	9	FALSE
2	42	beta	0.04530262805927082	-0.175065851706985	0.32107510158112984	0.95	NSFL1C	-9.367494634104807	9.931493232408421	0.0204255302523179	6.604568531343004	7.334255014087564	6.952179535901516	-0.39871312112301727	2.9109688605017805	0.22205420526701447	-0.17506585170698502	0.32107510158112984	0.04530262805927082	-0.7193021828138697	0.9930571468018554	0.06289110498057499	Epithelial	NSFL1C	0	13	FALSE
2	43	beta	-0.03417629720310393	-0.3925230461561569	0.0976750222727495	0.95	NSG1	-9.208152287910485	13.771253235992488	0.686848291515833	4.731981058093077	5.316113713557816	5.087027318155295	-0.752990686738137	1.4847941585547781	0.1199852757298701	-0.3925230461561574	0.0976750222727495	-0.03417629720310393	-0.666203850728304	0.9571736258784672	0.14998078367737191	Epithelial	NSG1	2	12	FALSE
2	44	beta	-0.033885532301369196	-0.3109931184201312	0.06995006154927297	0.95	NSL1	-9.26766087822541	11.274547749395749	1.0232128897109143	6.861210367792371	7.456602448070787	7.1824248821502135	-1.209117522586995	0.7834911396406468	-0.04841731233969996	-0.31099311842013133	0.06995006154927297	-0.033885532301369196	-1.1547136226460366	0.10641431020871069	-0.5709129652196284	Epithelial	NSL1	0	13	FALSE
2	45	beta	-0.008467824413092235	-0.16855915404184793	0.1367632587992717	0.95	NSMAF	-10.69140320125945	8.843604076593731	-0.674541524483209	6.717904162361677	7.443543149231517	7.041557086875401	-0.5698612418942722	0.6824422077618068	0.010041481738461885	-0.16855915404184807	0.1367632587992717	-0.008467824413092235	-1.074749102315664	0.7815315120623673	-0.20291508803201702	Epithelial	NSMAF	0	13	FALSE
2	46	beta	-0.007223400012368165	-0.18278856086026696	0.16929259059385918	0.95	NSMCE1	-8.775103228382875	11.844726797691237	0.580503564733247	7.00185682265827	7.65917684778838	7.310084860352937	-0.5271235389904523	1.4531467091232608	0.09527403911100056	-0.182788560860267	0.16929259059385918	-0.007223400012368165	-0.7028808488846296	0.8620202231303224	0.01602808318189809	Epithelial	NSMCE1	0	13	FALSE
2	47	beta	-0.003625429267022279	-0.15442243926630309	0.11379652115962433	0.95	NSMCE2	-8.374599795221974	10.655545356998237	0.45431481940185264	6.00374075970729	6.61396120151446	6.283547472450732	-0.5054408929963662	0.4924798623175981	0.0065346057787134225	-0.15442243926630325	0.11379652115962433	-0.003625429267022279	-1.1155325403763696	0.2372132777362653	-0.43928230630611587	Epithelial	NSMCE2	0	13	FALSE
2	48	beta	0.1106009099102832	-0.14647279472466856	2.0965547038995007	0.95	NSMCE4A	-8.60393495508571	7.76012978303503	-0.4338062157496324	7.592404307978746	8.2929748215059	7.918935781382759	-0.3408654573210046	5.606361858236038	0.4366118141815111	-0.1464727947246686	2.0965547038995007	0.1106009099102832	-1.0189102580140879	0.6804361478146111	-0.16194425436840745	Epithelial	NSMCE4A	0	13	FALSE
2	49	beta	0.016747821489432435	-0.08391240909021705	0.20743288632970833	0.95	NSMF	-9.712740633750759	11.325071311156462	0.24513334592772826	5.103695219083961	5.71139845418627	5.411765850700973	-0.3959619567364997	0.6321699102619808	0.03874854766218314	-0.08391240909021708	0.20743288632970833	0.016747821489432435	-0.46250206970358704	1.1137280489514312	0.2627556151876732	Epithelial	NSMF	0	13	FALSE
2	50	beta	0.021503892080394906	-0.2996224437761602	0.6843223666423566	0.95	NSRP1	-11.041440161980024	9.603169220161398	-0.31077130409727216	6.907351424896981	7.5618853683124545	7.189848311363708	-0.8437844646822954	5.220762960476563	0.38534321342222677	-0.29962244377616026	0.6843223666423566	0.021503892080394906	-0.9587183065112292	0.5480929313002325	-0.2044646833442643	Epithelial	NSRP1	0	13	FALSE
2	51	beta	0.006757906917492206	-0.09691347135941246	0.18025820474222803	0.95	NSUN2	-9.189638940916183	8.267225908400224	-0.5640438990977519	6.583595395397767	7.219647031805858	6.86597730097171	-0.5660894263796071	0.6317990068068032	0.00476741804781649	-0.09691347135941254	0.18025820474222803	0.006757906917492206	-0.40844888585711914	1.314462557641917	0.40839530771779176	Epithelial	NSUN2	0	13	FALSE
2	52	beta	9.414593428523646e-4	-0.1777268406674844	0.1757592796182607	0.95	NSUN3	-12.543145985380484	10.203308500343514	0.22874350359591608	5.375590651297573	6.198467358288416	5.723433968078411	-0.6084296892303567	1.732433809497065	0.12340677724749867	-0.17772684066748454	0.1757592796182607	9.414593428523646e-4	-0.8911567473591749	0.7504194664223709	-0.023845299241111673	Epithelial	NSUN3	0	13	FALSE
2	53	beta	-0.003900945175757369	-0.16691629629085966	0.15714228395211682	0.95	NSUN4	-9.606506463566145	10.652222689617659	1.437211793017991	5.655759024195061	6.317148723306075	5.969575660546389	-0.39247041713175107	1.1646082053301154	0.0927280872071543	-0.1669162962908597	0.15714228395211682	-0.003900945175757369	-0.5854690995754666	0.7977342427045611	0.1220647392413523	Epithelial	NSUN4	0	13	FALSE
2	54	beta	0.009058000404214528	-0.10624781633864333	0.13162010142200578	0.95	NSUN5	-12.082384656940784	8.997142983072383	-0.4599322398416525	5.329072173981078	5.935542906212693	5.6119293815949876	-0.493186182819843	0.7398705702343121	0.03113835971719476	-0.10624781633864339	0.13162010142200578	0.009058000404214528	-0.491784456015331	1.0741270872150133	0.23108068883733449	Epithelial	NSUN5	0	13	FALSE
2	55	beta	0.024667757434363783	-0.09387175912720919	0.3078945526673944	0.95	NSUN5P1	-8.557532027056345	7.641278103633768	-0.4248416907126135	5.136316607410838	5.677038171188341	5.442958567288994	-0.48851756927907114	1.1006809116576288	0.06718126580647035	-0.09387175912720921	0.3078945526673944	0.024667757434363783	-0.37018489837418994	1.0303662664847475	0.2671622756491219	Epithelial	NSUN5P1	0	13	FALSE
2	56	beta	0.004898608135867109	-0.18811153086248106	0.24407152459720058	0.95	NSUN5P2	-11.25813606417054	9.36699453638876	-1.318368622217285	2.409051059477522	3.6305893429500196	3.0023129082615325	-0.6612701368776336	0.8706280718089678	0.037892036483374414	-0.18811153086248109	0.24407152459720058	0.004898608135867109	-0.81801387813838	1.058578871262765	0.12307982715220107	Epithelial	NSUN5P2	0	13	FALSE
2	57	beta	-0.012922887228661303	-0.22164889204122393	0.10446787947956816	0.95	NSUN6	-10.027264239947717	9.239416992650648	-0.7898512734452255	6.4385828651937365	7.075665847812054	6.745088039220448	-0.39842295536061556	1.183461111488303	0.09514187304463302	-0.22164889204122398	0.10446787947956816	-0.012922887228661303	-0.8022712781815488	0.9094777989605445	-0.06719863209790794	Epithelial	NSUN6	0	13	FALSE
2	58	beta	0.01650778040405293	-0.09705045828002111	0.2200675610076291	0.95	NSUN7	-9.788035901727117	8.143922332424285	-0.8962578453028275	6.089621522900636	6.669283594054365	6.354721864006417	-0.47723028809165924	0.5962530587983678	0.022581528480307436	-0.09705045828002115	0.2200675610076291	0.01650778040405293	-0.41466263427552746	0.9980549600536724	0.2413574917952582	Epithelial	NSUN7	0	13	FALSE
2	59	beta	-0.01576273111793376	-0.1609516238232499	0.07453608786192718	0.95	NT5C	-10.990340949219274	10.29788569578814	-0.4884531459807685	5.899583752542667	6.5229980664482925	6.220395506196039	-0.5015949265903014	0.56082318509242	0.017086144931053832	-0.16095162382325004	0.07453608786192718	-0.01576273111793376	-0.32857334997885623	1.1941734590041102	0.35865704433264495	Epithelial	NT5C	0	13	FALSE
2	61	beta	0.007961417533506904	-0.07395417119318613	0.1843553121014797	0.95	NT5C2	-10.585343572808426	10.55461483617519	0.6402591210684889	7.7707130953945835	8.373148710134803	8.066784449724327	-0.31274915451421376	0.5503109098986357	0.03023741006085374	-0.07395417119318613	0.1843553121014797	0.007961417533506904	-0.3455963062653567	1.3706528825756918	0.38888357053832506	Epithelial	NT5C2	0	13	FALSE
2	62	beta	0.03364850397602158	-0.16579774198155467	0.2868628536675764	0.95	NT5C3A	-9.380247759957003	8.134731668355832	-1.397774388984112	6.661337923172333	7.372585481876656	6.954988673770288	-0.5506048142893195	1.8606407210793106	0.15993136708340344	-0.16579774198155475	0.2868628536675764	0.03364850397602158	-0.779251282478521	0.7670225868587592	-0.0025710043522749844	Epithelial	NT5C3A	0	13	FALSE
2	63	beta	-5.920666709701036e-4	-0.14444312326232495	0.12751658694291934	0.95	NT5C3B	-9.441762448838197	9.888190546036626	0.16009532396345225	6.572935453167045	7.290486223423688	6.937830790337834	-0.47244082135876336	0.7246524396677712	0.031840972947083185	-0.14444312326232503	0.12751658694291934	-5.920666709701036e-4	-0.7782522034850803	0.9595552335819424	0.04554581367398121	Epithelial	NT5C3B	0	13	FALSE
2	64	beta	0.09065298765942911	-0.19644684908689147	0.8542910917681448	0.95	NT5DC1	-8.751104979937672	9.304174826619725	-0.9578075559141712	7.369124218732853	7.991107250665598	7.694191404771539	-0.5638667395224242	4.694610850045733	0.4851998522695562	-0.1964468490868916	0.8542910917681448	0.09065298765942911	-0.5079690752583264	0.9623084535168708	0.1676132106968137	Epithelial	NT5DC1	0	13	FALSE
2	65	beta	1.0465860192120813e-4	-0.13081858835614618	0.15854033649488275	0.95	NT5DC2	-7.862304834831797	10.792781486722783	0.8342444164832113	4.895861670255253	5.515672023856106	5.286631131872244	-0.5349614997756554	0.6072918539510291	0.007729305700405916	-0.13081858835614626	0.15854033649488275	1.0465860192120813e-4	-0.2323443452137472	1.2716508489341143	0.5084128127925385	Epithelial	NT5DC2	0	13	FALSE
2	66	beta	0.08950012647319422	-0.06462313502522073	0.7651596735270296	0.95	NT5DC3	-12.986232237818262	8.520274893457808	-1.2449618811307503	5.936962116984671	6.525499653403037	6.217052666489124	-1.9784629972751142	2.512064076636128	0.09981065478420374	-0.06462313502522077	0.7651596735270296	0.08950012647319422	-0.48337763651163035	1.214007505869188	0.33889292544852934	Epithelial	NT5DC3	0	13	FALSE
2	68	beta	0.34092307847341474	-0.04148479258657208	1.1642849855278974	0.95	NT5E	-8.964308953838454	11.597191565893292	2.2208435820359123	3.8202313495343945	5.047506200820101	4.46473058314752	-8.225480200738097	0.6449192519865791	-1.431258394718846	-0.04148479258657214	1.1642849855278974	0.34092307847341474	-1.00205903172278	0.6610089500651739	-0.2043020963684349	Epithelial	NT5E	3	10	FALSE
2	69	beta	0.02569924681863859	-0.10376461018781995	0.4210283751636439	0.95	NT5M	-10.110151562870573	11.085284468960731	-0.41137700174460556	2.713714322818852	3.9534244921032893	3.2719301029775365	-0.6127481392024035	1.2171154583374704	0.11404200271057101	-0.10376461018781999	0.4210283751636439	0.02569924681863859	-0.7665977890550496	1.183110115859135	0.18778538149928525	Epithelial	NT5M	1	10	FALSE
2	71	beta	-0.07312690790466668	-0.7494177062002394	0.08559854576085223	0.95	NTF3	-9.750696941257884	9.019563218507288	-0.6968555500749665	4.513787844450456	5.337137041234418	4.954802414112578	-1.0123312471025412	1.7373853571250761	0.07196757294988312	-0.74941770620024	0.08559854576085223	-0.07312690790466668	-0.9681575881582242	0.7279305147018745	-0.18274231688903347	Epithelial	NTF3	0	13	FALSE
2	72	beta	0.02665461066993107	-0.30057134755739445	0.2827468242073885	0.95	NTF4	-11.105717265769144	10.060270210240366	-0.3741824345682775	4.768982464831312	5.411627885770967	5.132473586106432	-0.8309300505841669	1.5589821005786522	0.3334528671226534	-0.3005713475573946	0.2827468242073885	0.02665461066993107	-0.7402122453533883	0.7512607410363196	-0.08486064387383138	Epithelial	NTF4	2	12	FALSE
2	73	beta	-0.007051030186698307	-0.1476341230498925	0.14036079742081345	0.95	NTHL1	-11.909892184451762	9.82852101259364	-0.16028050363407742	5.20968307926907	5.847406862184045	5.5377186512635515	-0.5374909283417377	0.8646540816296266	0.043813546356610215	-0.1476341230498925	0.14036079742081345	-0.007051030186698307	-0.9754417992354707	0.5216919223898584	-0.24490931461281448	Epithelial	NTHL1	0	13	FALSE
2	74	beta	2.4060094653754405	1.148914398463129	6.1374712949948735	0.95	NTM	-0.03164316866758037	9.2327684030761	3.162798309396618	1.3055669625481165	3.627001331159978	2.2128257686152155	-15.776446728683808	0.203892122461339	-5.506882631904615	1.148914398463129	6.1374712949948735	2.4060094653754405	-0.687131431692929	1.1692525855973284	0.1784215708978688	Epithelial	NTM	1	8	TRUE
2	76	beta	0.05929806955545001	-0.09009570977602707	0.5708844108107604	0.95	NTMT1	-10.03616605681993	10.565097898370952	-0.13616778716414632	5.3704291896539855	6.003386548610266	5.667742454039682	-0.6018497183499303	4.105005297950397	0.4335020813587205	-0.0900957097760271	0.5708844108107604	0.05929806955545001	-0.7083385441986324	0.8072920892357179	-0.01104813937932538	Epithelial	NTMT1	0	13	FALSE
2	77	beta	-0.02047754982013323	-0.4095763324927419	0.19201371792342276	0.95	NTN1	-14.092480895203439	9.134524842979722	-1.8909490060426357	3.488569848505872	4.657134582999636	4.019958010203316	-2.224690879422318	2.046555441066764	-0.016623254412944	-0.40957633249274195	0.19201371792342276	-0.02047754982013323	-0.9189756999597022	1.1567192463757199	0.11778617648880971	Epithelial	NTN1	0	13	FALSE
2	78	beta	-0.08242780409559676	-0.5473228999854228	0.06998639733453178	0.95	NTN4	-8.441812499190908	9.957654551933066	0.47377912360696584	7.894417410546088	8.610282374158817	8.188184691700782	-1.4659363591665084	2.167201032482686	0.08295208225899928	-0.5473228999854229	0.06998639733453178	-0.08242780409559676	-0.717983097933243	0.9225896642947267	0.04247776527161944	Epithelial	NTN4	2	13	FALSE
2	79	beta	0.03849431923877904	-0.18183884696391492	0.14497123080917068	0.95	NTN5	-8.396481609016785	9.038076109081839	1.1464543848971585	1.2039468147825134	2.7135538919540205	1.9006666776000425	-0.7091711796411222	1.0414901589253818	0.22588843972923692	-0.18183884696391497	0.14497123080917068	0.03849431923877904	-0.6844854676239304	1.3271061437056815	0.40069998163501735	Epithelial	NTN5	1	6	FALSE
2	80	beta	0.21698674414768218	-0.08765221118406746	0.6871287219050919	0.95	NTNG1	-10.79995016540857	12.692392079069922	3.0803413514003184	5.119796491297497	6.826539592316372	5.890834993501575	-5.20708306025188	2.272023805414323	-1.0968311883482125	-0.08765221118406749	0.6871287219050919	0.21698674414768218	-2.0841501613002595	0.8732849198615867	-0.8485062398388278	Epithelial	NTNG1	2	12	FALSE
2	82	beta	0.0027132732162466556	-0.1687617623240264	0.18138431045404782	0.95	NTPCR	-9.470531231304447	8.4520112162852	-0.35575630299976774	6.404330231031892	7.0749173626033315	6.716379654658458	-0.37677172647473106	1.0653273739374234	0.0935646098618894	-0.1687617623240266	0.18138431045404782	0.0027132732162466556	-0.7557028340114107	0.8174647089931617	-0.01272712625957952	Epithelial	NTPCR	0	13	FALSE
2	85	beta	-0.00971061995198451	-0.18693539166298598	0.10945384486160384	0.95	NTRK3	-10.464911743171877	9.287674408632384	-0.28122325659546377	3.609854270462886	4.826688152428104	4.177910275001793	-0.6761332943433318	0.5384704288914635	-0.010017894985807517	-0.186935391662986	0.10945384486160384	-0.00971061995198451	-0.9658021318792386	0.7621886496963409	-0.13535294631899805	Epithelial	NTRK3	2	9	FALSE
2	89	beta	-0.02849361548881984	-0.35679973309431195	0.15381208578564862	0.95	NUAK1	-10.115720121477713	8.95799574300594	-0.018577829182282273	4.145754624569987	5.275308949477611	4.714612655726655	-0.7919438222167055	1.1264319548584478	0.08813328983668123	-0.35679973309431207	0.15381208578564862	-0.02849361548881984	-1.0830393945598398	0.8783211799838294	-0.15832471541906804	Epithelial	NUAK1	0	13	FALSE
2	90	beta	0.05545635408029961	-0.07472880684833928	0.6140850593500181	0.95	NUAK2	-9.296719057055459	9.695142251565915	-0.06320766298430035	4.502634291757388	5.321813592486791	4.929667326265815	-1.2501274072588953	0.9050455870765672	0.028118608921073557	-0.0747288068483393	0.6140850593500181	0.05545635408029961	-0.9208941139306689	0.9708027018208247	-0.04221740428220381	Epithelial	NUAK2	2	12	FALSE
2	91	beta	-0.005865940768263815	-0.1733485918779418	0.09548946009493205	0.95	NUB1	-10.178510863868617	10.189424549048534	-0.24225585062285318	6.6664450026745	7.3005435908442005	6.999789980054864	-0.4518117279921551	1.24678928629656	0.06747207438586317	-0.17334859187794185	0.09548946009493205	-0.005865940768263815	-0.7739534979735723	0.7002177839486089	-0.11174647394191735	Epithelial	NUB1	0	13	FALSE
2	92	beta	-0.003129515071818419	-0.13043268721094636	0.11924939144420434	0.95	NUBP1	-10.77861459776501	9.511707524136728	-0.15399790084012152	5.534351537950025	6.102963450425094	5.8258565581489865	-0.42813100908373825	0.8149213454725691	0.07309791370989349	-0.1304326872109464	0.11924939144420434	-0.003129515071818419	-0.8300433154876574	0.509581423223101	-0.21289640597408918	Epithelial	NUBP1	0	13	FALSE
2	93	beta	0.004609654744385287	-0.11238254566057093	0.14226822859173816	0.95	NUBP2	-9.411305182072157	8.79466972380379	0.07496214006416278	6.54027951341498	7.17532835032692	6.848598253391495	-0.4199579606442236	0.5782717685297337	0.02449109200980452	-0.11238254566057097	0.14226822859173816	0.004609654744385287	-0.4486100254060759	1.215458181943058	0.3631908691852164	Epithelial	NUBP2	0	13	FALSE
2	94	beta	-0.01036833892179091	-0.22025603630675325	0.1982436483580241	0.95	NUBPL	-9.77797699546298	9.21139670012541	0.2591099656781667	5.934907722522302	6.523327491293261	6.220348217573598	-0.5717620512154317	1.134914684664143	0.10443157163488499	-0.22025603630675358	0.1982436483580241	-0.01036833892179091	-1.0074938033038463	0.29346302706557276	-0.4274699791898672	Epithelial	NUBPL	0	13	FALSE
2	95	beta	0.03224512278786913	-0.1222648829101916	0.3591762758398047	0.95	NUCB1	-7.864982866378676	9.55318876809414	0.24375027994563064	6.732480486267352	7.359962967749904	7.060411411603455	-0.7818391081091657	0.9515423103913613	0.02094857912638323	-0.12226488291019161	0.3591762758398047	0.03224512278786913	-0.5437231615624811	1.0473000149647012	0.167714946452143	Epithelial	NUCB1	0	13	FALSE
2	97	beta	0.007442448991086401	-0.09796576190460946	0.1912420481701869	0.95	NUCB2	-9.649188218436604	9.831213998311126	-0.422228111667119	8.95491175647145	9.534663669442885	9.247060644431352	-0.5816023326460453	0.4742736441328818	0.006885359929545368	-0.0979657619046095	0.1912420481701869	0.007442448991086401	-1.0619062004510706	0.16780217077973514	-0.4341074853930237	Epithelial	NUCB2	0	13	FALSE
2	98	beta	-0.009977579540810353	-0.16740884092501052	0.10493498086773387	0.95	NUCKS1	-8.381242720157843	10.00917805191071	0.7171878190839441	7.497023697352944	8.081531785645074	7.787067274199284	-0.611735827194895	0.5334648119229376	0.02075475675890398	-0.16740884092501052	0.10493498086773387	-0.009977579540810353	-0.957812485009921	0.35699751303411315	-0.3018154195761897	Epithelial	NUCKS1	0	13	FALSE
2	99	beta	-0.03497306814884908	-0.5385644958255821	0.16379097549722077	0.95	NUDC	-10.1955332765441	11.28116516379251	0.7752939110091127	7.296364067541506	7.892296881703447	7.577350240039626	-0.389702873180925	4.131882237756886	0.39854437659976544	-0.5385644958255823	0.16379097549722077	-0.03497306814884908	-0.7908991052435727	0.7069147412565775	-0.1435931469074396	Epithelial	NUDC	0	13	FALSE
2	100	beta	-0.05662978235572538	-0.3290053631283257	0.1132508957846448	0.95	NUDCD1	-9.880659778622384	10.72054459374044	0.6681400966362828	6.6606456821995295	7.305343915559983	6.970486699903372	-0.5188917513691855	2.793324433895438	0.45994862430334793	-0.3290053631283256	0.1132508957846448	-0.05662978235572538	-0.6136394062257667	0.8849395473515546	0.09693033536532673	Epithelial	NUDCD1	0	13	FALSE
2	101	beta	-0.006798399267945654	-0.15332236273286234	0.09757290400146011	0.95	NUDCD2	-10.290588351566011	8.378931234298058	-0.6049605649289871	6.9417319776041255	7.58438683070463	7.247991192792023	-0.6957451435117498	0.49675592171037397	-0.006370904077420797	-0.1533223627328625	0.09757290400146011	-0.006798399267945654	-1.0328616109716515	0.5153609147701431	-0.36369389637359884	Epithelial	NUDCD2	0	13	FALSE
2	102	beta	-0.00918828307495153	-0.26784850136712	0.11787816669679924	0.95	NUDCD3	-9.256038585198626	10.648491729002481	0.03048806868200114	6.1011740418289815	6.705908252222854	6.363973600942987	-0.7269488440675461	1.0640549317428063	0.04115619049438901	-0.26784850136712	0.11787816669679924	-0.00918828307495153	-0.6292120043046182	0.8802488402804601	0.18786314570216814	Epithelial	NUDCD3	0	13	FALSE
2	103	beta	-0.007374673865392317	-0.18485862517410834	0.12588480006299202	0.95	NUDT1	-9.627510732425849	11.11940035937665	1.4446224389852371	4.182463746150922	5.2815273294089184	4.765233060835227	-0.35317576194876443	0.8106222098742019	0.08703558794913764	-0.18485862517410837	0.12588480006299202	-0.007374673865392317	-0.9780676230056882	0.9813545281488151	-0.0030967790992199743	Epithelial	NUDT1	0	13	FALSE
2	104	beta	0.0318864884911815	-0.10470682316970069	0.3299691317922796	0.95	NUDT10	-9.589600719472658	8.145468139859872	-0.7950273608430092	5.14538593312405	6.105185650635294	5.634059743946834	-0.5529171007636289	1.5329525906649777	0.08567614535812672	-0.1047068231697007	0.3299691317922796	0.0318864884911815	-1.370720555833459	0.32460933519662827	-0.6100346937806713	Epithelial	NUDT10	3	13	FALSE
2	105	beta	-2.072171232904769	-9.013563749942588	-0.6121813183980828	0.95	NUDT11	-6.5540518833969434	1.7491345998514327	-0.07745093323332729	6.199627697929252	6.829807950268705	6.513804878424741	-4.251734732996168	14.531563988109488	1.6866001263619028	-9.013563749942588	-0.6121813183980828	-2.072171232904769	-0.8590134829698954	1.175863930988609	-0.029304734214842372	Epithelial	NUDT11	3	12	TRUE
2	106	beta	0.014622257304532559	-0.09689818110388208	0.1547469816853434	0.95	NUDT12	-11.28966133672839	9.260626296792495	-1.0570951582659796	5.6059836295301775	6.316590639695287	5.9600116301911585	-0.5446978030851234	0.7373892017797744	0.08603439850119177	-0.0968981811038821	0.1547469816853434	0.014622257304532559	-0.4074360298162774	1.3113905578796679	0.39954073082919533	Epithelial	NUDT12	1	13	FALSE
2	107	beta	-0.015030840341080636	-0.36774778400173475	0.20977916731036458	0.95	NUDT13	-9.401969217809661	8.827459524358257	-0.46332121740042004	3.7214827478592247	4.887524141852136	4.301458275936323	-0.56108232541712	1.456711993132401	0.09377818313545315	-0.3677477840017351	0.20977916731036458	-0.015030840341080636	-0.9582696168311814	1.0332497118937076	0.037754145246349985	Epithelial	NUDT13	2	11	FALSE
2	108	beta	0.009213558560628197	-0.14221247360049588	0.25191639708842073	0.95	NUDT14	-10.524476218670475	11.802353116284817	-0.26760897763291064	6.404258896943095	7.040529066524159	6.719137700131136	-0.5046685289445623	1.6234528136053539	0.12258505936743021	-0.14221247360049594	0.25191639708842073	0.009213558560628197	-0.7064357471455328	0.9706204734998757	0.018233186020686645	Epithelial	NUDT14	0	13	FALSE
2	109	beta	-0.01936174793351022	-0.22662785697710763	0.07928243108352469	0.95	NUDT15	-9.28838526193829	8.127320400100322	0.43937175996931105	6.55656906646008	7.246040894143468	6.8756366169296586	-0.5083245934717527	0.8343903244914019	0.022558267744613454	-0.22662785697710783	0.07928243108352469	-0.01936174793351022	-0.43702903735941223	1.263675173487528	0.28829145760371366	Epithelial	NUDT15	0	13	FALSE
2	110	beta	0.009843415531738772	-0.0797912034429878	0.18685271604570702	0.95	NUDT16	-10.009831340662044	10.490131187109904	0.495180609702688	5.995603070186048	6.624019083780529	6.293366359884539	-0.6288133905631343	0.4949255598872127	-0.0025758756628570254	-0.07979120344298782	0.18685271604570702	0.009843415531738772	-0.6434654935446195	0.8857797844693504	0.05541403362554906	Epithelial	NUDT16	0	13	FALSE
2	111	beta	0.0054562862982737706	-0.2859524060424087	0.30011490573494687	0.95	NUDT16L1	-7.286045589947135	9.569640223805568	1.407767652626634	6.8135493766569795	7.463524143003882	7.125143745914431	-0.8318958136190221	2.0214316706862885	0.11342044715787376	-0.2859524060424087	0.30011490573494687	0.0054562862982737706	-0.6285912935296107	0.8466966272826589	0.07660805305901713	Epithelial	NUDT16L1	0	13	FALSE
2	112	beta	0.007179524681209245	-0.1635630162908001	0.3095522871443936	0.95	NUDT16P1	-9.526415587090849	8.452927770290895	-0.4411752614150482	4.880050524028109	5.690059122765108	5.400692913368786	-0.5276516128082408	0.7326285257517681	0.04299939576150684	-0.1635630162908001	0.3095522871443936	0.007179524681209245	-1.1615103967338871	0.5749131488440972	-0.2707061734403221	Epithelial	NUDT16P1	0	13	FALSE
2	113	beta	-0.017734541733507973	-0.3710899394929146	0.10487058732906805	0.95	NUDT17	-10.522268193584697	9.779427656170817	-0.48646288958948763	2.410127099073222	3.6497389723968716	2.997125355482251	-0.5521423888542804	1.1278836526969835	0.07947711964014638	-0.37108993949291463	0.10487058732906805	-0.017734541733507973	-1.0609500611142146	0.847671013955804	-0.16346447047569349	Epithelial	NUDT17	0	10	FALSE
2	114	beta	-0.022259164794051996	-0.2681494214956283	0.09567691038497264	0.95	NUDT18	-10.564744690718602	9.313105502744548	0.08270447890008902	3.789068529592986	4.977085218472223	4.390687843457006	-0.46185435256345864	0.7764375976582599	0.07407265315868757	-0.2681494214956284	0.09567691038497264	-0.022259164794051996	-0.951161034665533	1.2274493050514979	0.04353710759160897	Epithelial	NUDT18	1	12	FALSE
2	115	beta	0.018164248808247595	-0.10741858185584387	0.25112716347326697	0.95	NUDT19	-10.317677262969866	7.584719813625677	-0.8718382600323861	5.3697782675448895	5.911248792553846	5.628058546426557	-0.45724911825472353	1.1031086957735614	0.06927289514408648	-0.10741858185584391	0.25112716347326697	0.018164248808247595	-0.5800982041555884	0.7346590006812707	0.01918656022671813	Epithelial	NUDT19	0	13	FALSE
2	116	beta	-0.07117179649610456	-1.02334839624981	0.12108437270902214	0.95	NUDT2	-8.746003775372092	10.937729017701034	1.6456872891555534	5.569087102835744	6.162151045079052	5.848588304193472	-0.35315313250568875	4.647114682379994	0.4392652824293558	-1.0233483962498113	0.12108437270902214	-0.07117179649610456	-0.7717025287782924	0.7624696028905404	-0.043772983260008225	Epithelial	NUDT2	0	13	FALSE
2	117	beta	-0.050856856608306196	-0.4330568021441147	0.10609155630148931	0.95	NUDT21	-11.363642376711892	7.6489354120606965	-1.547913324217128	7.245409478644833	7.909988765544256	7.536740379361223	-1.4845784018130468	1.4906637683662687	0.08744163924574216	-0.4330568021441148	0.10609155630148931	-0.050856856608306196	-0.7440547693509758	1.180413348195645	0.07277254539163366	Epithelial	NUDT21	0	13	FALSE
2	118	beta	0.009701231836224063	-0.1408832560069228	0.15764826548804242	0.95	NUDT22	-10.595358248523688	9.71866391336597	-0.16676091599948914	6.029914433487956	6.623675460260216	6.350025035189961	-0.5399987568828969	1.0616502637458758	0.10012511960846644	-0.14088325600692286	0.15764826548804242	0.009701231836224063	-0.6565162601388674	0.8362352181551761	0.01942120108098432	Epithelial	NUDT22	0	13	FALSE
2	119	beta	-0.03237579347070539	-0.24396951569515915	0.21750872034685842	0.95	NUDT3	-8.39993045467831	12.039173945858314	1.5370640136877864	3.146616122496228	4.489429054417169	3.7864836216085345	-0.5593085113390966	2.317444557956241	0.3986143216013856	-0.2439695156951594	0.21750872034685842	-0.03237579347070539	-1.0178986736476412	1.0021416946653208	-0.003856383697295315	Epithelial	NUDT3	0	13	FALSE
2	120	beta	0.017903792357646362	-0.1150967433352416	0.29847241725925455	0.95	NUDT4	-8.96911522780108	8.410408499978198	-0.398868885200662	7.3435385373623525	7.95023831841904	7.647435272375563	-0.6279814803792596	1.9222052781931183	0.1328577291068753	-0.11509674333524163	0.29847241725925455	0.017903792357646362	-0.5056181137711571	1.249214103099065	0.44096637710936043	Epithelial	NUDT4	0	13	FALSE
2	122	beta	-0.00963456519272277	-0.180245118209927	0.15877979937328807	0.95	NUDT4P2	-8.448371408973692	11.125776532871322	1.1744719467072862	-0.031033240736146397	1.5274398716501696	0.7432779849867411	-1.0877710443192672	0.42925333693905704	-0.072157758458719	-0.18024511820992709	0.15877979937328807	-0.00963456519272277	-0.7873732960940363	1.044315868915916	0.1391239516072132	Epithelial	NUDT4P2	0	7	FALSE
2	123	beta	0.09580276693393598	-0.28280980299562586	2.421497990626567	0.95	NUDT5	-8.463397184250512	9.40418901758189	0.6303061877850533	6.524202745431144	7.166078600471448	6.833030950909522	-0.7178959014379415	7.96758034369104	0.506893065484835	-0.2828098029956259	2.421497990626567	0.09580276693393598	-0.7990324708529362	0.6051600089002456	-0.14525352062264232	Epithelial	NUDT5	0	13	FALSE
2	124	beta	-0.0013009152373679616	-0.15750128108567057	0.21148551044819403	0.95	NUDT6	-8.713368210741532	11.014621872684916	0.18481985811306043	3.4148575398313628	4.6581649861699645	4.038920124531173	-0.5644563397454828	0.9400563822917093	0.0783501931614939	-0.1575012810856706	0.21148551044819403	-0.0013009152373679616	-0.9813508965609009	0.8903820472787508	-0.0957579530666133	Epithelial	NUDT6	0	12	FALSE
2	125	beta	-0.029603887644420686	-0.3747624292259173	0.09333103184784586	0.95	NUDT7	-8.473131030364957	9.242251181763661	0.6608770800293703	5.1992644752715895	6.2855096211015145	5.700982557196603	-0.8920803840970096	0.7188373815062167	-0.021689909955391138	-0.37476242922591757	0.09333103184784586	-0.029603887644420686	-0.9452686230662589	1.1387247121556372	0.10258572455936639	Epithelial	NUDT7	1	13	FALSE
2	126	beta	1.520738441771261	-0.01749800025478095	5.074874044146562	0.95	NUDT8	-5.810351439039384	6.637696897027412	0.49506613856504184	5.127254613574418	6.4764682830794635	5.901764068283953	-3.1022714920024366	2.9805971887341953	-0.076014062726365475	-0.017498000254780953	5.074874044146562	1.520738441771261	-0.8667750113838997	0.9451810559548802	0.03879378542938492	Epithelial	NUDT8	0	13	FALSE
2	127	beta	0.010021276761314589	-0.2207043407977538	0.29696016571026507	0.95	NUDT9	-9.546502431931122	8.823501914901634	-0.2677654916297071	7.220254255133518	7.850427391893093	7.530192736750624	-0.5020061857305943	1.9821105886646202	0.14564505847261394	-0.2207043407977539	0.29696016571026507	0.010021276761314589	-0.8911645643396969	0.761957924744852	-0.220063229116547	Epithelial	NUDT9	0	13	FALSE
2	129	beta	-0.02048947975425954	-0.2802418715185296	0.09173232464286618	0.95	NUF2	-8.604196507439362	10.573253583708182	0.9492137674554166	3.0749290230284654	4.278350070795186	3.668761359625381	-0.607356782849357	0.7802774605959111	0.004993979362857749	-0.28024187151853025	0.09173232464286618	-0.02048947975425954	-1.0606708291572031	0.9281858632950664	-0.16990364447789563	Epithelial	NUF2	3	7	FALSE
2	130	beta	-0.0069645610035108255	-0.15961105648131485	0.09834593304355957	0.95	NUFIP1	-8.719854521504844	9.327931779865487	0.34367169718880636	5.329394760152349	6.013127764231047	5.666486548576853	-0.3666210012498747	0.8664547495785084	0.05287568202387742	-0.15961105648131502	0.09834593304355957	-0.0069645610035108255	-0.5507870140396877	1.0898174782401708	0.23544276391262361	Epithelial	NUFIP1	0	13	FALSE
2	131	beta	0.06499258928124496	-0.07151758731986806	0.8891867353675688	0.95	NUFIP2	-9.243224050640384	10.974112489693644	0.5991579890694305	7.09717386635035	7.749315399785234	7.391901855207502	-0.30528485272377126	2.934478049522052	0.22016336240127543	-0.07151758731986806	0.8891867353675688	0.06499258928124496	-1.0676867805908754	0.2602736201618652	-0.42901094123294325	Epithelial	NUFIP2	0	13	FALSE
2	132	beta	0.008895017483270658	-0.1051152793423859	0.1575278478283437	0.95	NUMA1	-9.081424231138426	9.087918930876285	0.19566180632406868	6.421756399919431	7.001222829021006	6.712786091081758	-0.4579260782545622	0.5194149793048073	0.012925064856075433	-0.10511527934238606	0.1575278478283437	0.008895017483270658	-0.4121943795990881	1.1201532177343987	0.2739382585041831	Epithelial	NUMA1	0	13	FALSE
2	133	beta	0.004294977651743092	-0.1485460654966772	0.17290111321908566	0.95	NUMB	-9.621637654509543	9.36608625143115	0.9844427370031458	6.6676663124901285	7.2802996902686425	6.9675513666191495	-0.534032870435763	0.9437448652248699	0.03659216603522687	-0.14854606549667737	0.17290111321908566	0.004294977651743092	-0.8168151025174133	0.828767809000964	-0.06890055399239758	Epithelial	NUMB	0	13	FALSE
2	134	beta	0.004004546254293825	-0.14795235403674933	0.21534848460927217	0.95	NUMBL	-8.759599669339986	9.21333888337403	1.1545987330176517	3.83590247221655	5.0329796566227065	4.384250437029609	-0.4851413304061195	0.98425940077866	0.04621631919649319	-0.14795235403674942	0.21534848460927217	0.004004546254293825	-0.7427989437755327	1.1355305867436167	0.1815100409781765	Epithelial	NUMBL	0	13	FALSE
2	135	beta	-0.031709441495654	-0.38068582887982055	0.14181596450750728	0.95	NUP107	-9.786005660651906	9.435532386330808	0.08777785289394545	6.663355925008256	7.404537984472995	7.022043856246707	-0.6799318205387961	2.0148629077160938	0.16912447162317648	-0.3806858288798207	0.14181596450750728	-0.031709441495654	-0.6872786844800739	1.210263097309194	0.1801359831331601	Epithelial	NUP107	0	13	FALSE
2	136	beta	-0.1686234043804548	-0.9026179357693802	0.048365477995996546	0.95	NUP133	-9.684279132164802	7.854200796871015	-1.39492828992531	6.304326123189501	6.979575441584098	6.622407322779716	-3.167015319731952	2.022509669795256	-0.25541719007262126	-0.9026179357693804	0.048365477995996546	-0.1686234043804548	-0.6258554539919613	0.8048618925467037	0.13250437966552864	Epithelial	NUP133	0	13	FALSE
2	137	beta	0.02224069793388569	-0.16665921660463945	0.3542172641489196	0.95	NUP153	-8.084940380499333	9.503041250851249	0.35398425757945967	5.140228078953083	5.7263972227694335	5.488923511544372	-0.3331222573619827	2.233528514347748	0.18403801884092075	-0.16665921660463953	0.3542172641489196	0.02224069793388569	-0.5837029036121895	0.7463142233682848	0.10016742808080438	Epithelial	NUP153	0	13	FALSE
2	138	beta	-7.623287400371297e-4	-0.16697931157904589	0.1703324869171732	0.95	NUP155	-8.910789323858204	9.801257211287655	0.9292445709507466	5.788829315411828	6.389705284875911	6.091128288825273	-0.6201294706845785	0.991549274649732	0.040437660169697576	-0.16697931157904597	0.1703324869171732	-7.623287400371297e-4	-0.5114887715499513	0.8010332416068906	0.13432461573279691	Epithelial	NUP155	1	13	FALSE
2	139	beta	-0.01691188266002014	-0.20543952317597933	0.12810423394243292	0.95	NUP160	-8.822546275649596	10.424555619757326	0.48830061499915894	6.882961960734267	7.4933655763797855	7.193228732900915	-0.5943972080551957	0.8262180953472008	0.031675352538286614	-0.20543952317597952	0.12810423394243292	-0.01691188266002014	-0.7211759710688447	0.8368212771579381	-0.02227419881916408	Epithelial	NUP160	0	13	FALSE
2	140	beta	0.06315288326838459	-0.0665175824348445	0.4864645832932308	0.95	NUP188	-6.899255381450254	8.814020458369535	0.8501959899910345	5.297261608149729	5.9221234084079155	5.588147155011608	-1.5467306509468726	0.5950395769357839	-0.10274824281347884	-0.0665175824348445	0.4864645832932308	0.06315288326838459	-0.18421352914644007	1.4132733418954373	0.5653487190416336	Epithelial	NUP188	1	13	FALSE
2	141	beta	0.004214179897703841	-0.09869951729116239	0.17824479197493934	0.95	NUP205	-10.202701726149446	10.993378050136709	-0.4438355441537126	5.437602998142377	6.102077874041298	5.740469237308235	-0.47958008649427325	0.5483700526688933	0.03599033025519085	-0.09869951729116251	0.17824479197493934	0.004214179897703841	-0.4942832026486065	1.0227462201152415	0.29035442054988886	Epithelial	NUP205	1	13	FALSE
2	142	beta	0.026071928145363733	-0.12402485764556344	0.2476601616757684	0.95	NUP210	-9.170922730964183	11.17266717976226	0.7989290301195437	4.8187846108444035	5.404928081100364	5.158106758161883	-1.3697207323463878	0.34161102515357133	-0.13188401724201557	-0.12402485764556347	0.2476601616757684	0.026071928145363733	0.046688684344187804	1.7532983278157641	0.8252359112162733	Epithelial	NUP210	1	12	FALSE
2	143	beta	1.4710195727126174	-0.060544635491258166	6.089280642144205	0.95	NUP210L	-9.811896410322941	9.633414510348569	0.39455077625187307	2.656115020693724	4.060754869183502	3.2961952144383404	-3.6123633076281383	2.4256662342555186	-0.09947715293077268	-0.06054463549125817	6.089280642144205	1.4710195727126174	-0.9948168937003657	1.0129455788843975	-0.0629571862690036	Epithelial	NUP210L	0	9	FALSE
2	144	beta	-0.024020891439517193	-0.3362576614917985	0.0918484591903562	0.95	NUP214	-9.293272787846645	13.13912506291116	0.4077250277106318	5.474578424077593	6.0299494546238	5.742447172225495	-0.3849754073163458	2.5688124586569647	0.1660126635401812	-0.3362576614917989	0.0918484591903562	-0.024020891439517193	-0.6858326606513778	0.8746268018670875	0.07062224772719744	Epithelial	NUP214	0	13	FALSE
2	145	beta	-0.00925543396782918	-0.20242492117615687	0.10202465577961863	0.95	NUP35	-10.871952504375106	9.19810958542697	-0.9357674029202181	6.591741991856651	7.2080197721093	6.880522096958427	-0.6811504341729703	0.9809948069662104	0.041636057937661564	-0.20242492117615687	0.10202465577961863	-0.00925543396782918	-0.5094505700324831	0.9749501086733982	0.17567181645677257	Epithelial	NUP35	1	13	FALSE
2	146	beta	6.731805000787793e-6	-0.22583127750812235	0.13096298129646122	0.95	NUP37	-10.134069857301162	10.763873061867047	0.17196995506827678	6.152940602776949	6.832383494023807	6.468006335798323	-0.624644033698739	1.1138127500299266	0.12952886617077936	-0.22583127750812243	0.13096298129646122	6.731805000787793e-6	-1.1375169604398994	0.583389294701972	-0.3993557256285074	Epithelial	NUP37	0	13	FALSE
2	147	beta	-0.024527039757871343	-0.30956390714811455	0.19929138941705762	0.95	NUP43	-8.195436617327939	8.826497237936822	-0.04509358746178612	5.788315406633129	6.536112163355204	6.159938779804821	-0.4398311088237077	2.0344574787046112	0.12363944360474573	-0.30956390714811477	0.19929138941705762	-0.024527039757871343	-0.7073163405474812	0.9132455693440265	0.11652636389399545	Epithelial	NUP43	0	13	FALSE
2	148	beta	-0.007212405075673229	-0.20843136121438138	0.17632715512157354	0.95	NUP50	-9.638917006562396	8.944562915569682	-0.33763773786574813	6.090306675560138	6.79429364983661	6.41080843746642	-0.5545251802477152	1.2805067924446583	0.08126473290303834	-0.2084313612143814	0.17632715512157354	-0.007212405075673229	-0.8819919245847441	0.6527810168483009	-0.10552033318607638	Epithelial	NUP50	0	13	FALSE
2	149	beta	0.014929689053417449	-0.10613167768840076	0.23324557639785234	0.95	NUP50-AS1	-9.31607355398361	10.267828263240272	0.4870266000968438	3.8594171434225926	5.000970726975444	4.384911777180637	-0.6155162613516753	0.8246523032005681	0.005808792552822782	-0.10613167768840076	0.23324557639785234	0.014929689053417449	-0.8612003026096461	0.7966900785697552	-0.021367713111189963	Epithelial	NUP50-AS1	0	13	FALSE
2	150	beta	-0.010666564616509796	-0.19458400317564312	0.13331388131361574	0.95	NUP54	-10.361859252984027	10.203233959098762	0.3462483220826972	7.393374335416866	8.005448048267967	7.668576316745507	-0.7134214884636486	0.8090813019275429	0.04987930865311533	-0.19458400317564317	0.13331388131361574	-0.010666564616509796	-0.8175028693195754	0.5099150747819865	-0.19863290582215729	Epithelial	NUP54	0	13	FALSE
2	151	beta	0.015727727746424818	-0.13712177397472788	0.216541247331933	0.95	NUP58	-9.94692121111067	9.589300370087194	-0.09289635499517783	6.302376547879576	6.868141762129362	6.577655591248662	-0.6492449500658903	0.7213046832286809	0.03803215319924855	-0.13712177397472794	0.216541247331933	0.015727727746424818	-0.2648883197993973	1.246426215744209	0.4268217563505863	Epithelial	NUP58	0	13	FALSE
2	152	beta	0.027409651738323493	-0.11714465865906946	0.11332505155133066	0.95	NUP62	-10.183357809223759	9.851484576006476	-0.785744324543054	5.336391226263293	6.059792264904052	5.710634865827049	-0.3480022443706546	0.6902638086124939	0.1392733349447537	-0.11714465865906949	0.11332505155133066	0.027409651738323493	-0.7927289167855905	0.7658584453466956	-0.11534798070947523	Epithelial	NUP62	1	13	FALSE
2	153	beta	0.008294613965987154	-0.6996026323710106	0.32137072609084105	0.95	NUP62CL	-9.009466315192979	9.728467372714881	-0.2697195591500221	4.127120992762591	5.079193354651408	4.612824576176976	-1.1592712254738917	4.333985973453451	0.6163248672649496	-0.6996026323710108	0.32137072609084105	0.008294613965987154	-0.9164375609832894	1.110505065330242	0.06519352049480893	Epithelial	NUP62CL	3	10	FALSE
2	154	beta	0.00270871274552748	-0.14240860623465654	0.18486982879403852	0.95	NUP85	-9.830773532288097	9.743932394384032	0.7336086214802842	5.694073684085152	6.347838367369552	5.997803312512933	-0.5681974895118902	1.3159616861608316	0.09762159124296453	-0.14240860623465657	0.18486982879403852	0.00270871274552748	-0.7865203532997501	0.7624957642708879	-0.10170984099630687	Epithelial	NUP85	0	13	FALSE
2	155	beta	-5.9150984180671585e-5	-0.12908164937439168	0.1067019410598373	0.95	NUP88	-8.650951083864843	9.845928903793943	0.40393526448076633	6.953675179864553	7.635144071255466	7.280158396315519	-0.3058475968746956	1.0647885957314882	0.07595623165156785	-0.1290816493743919	0.1067019410598373	-5.9150984180671585e-5	-0.6935658012640896	0.8700806070447337	0.10217405257068254	Epithelial	NUP88	0	13	FALSE
2	156	beta	0.019347310910681894	-0.10085287109751852	0.2897173014221436	0.95	NUP93	-10.87605921785204	10.898839447770353	-0.48729481029335414	5.707743760884899	6.328026725900308	6.019708833670478	-0.5503555081444295	0.956729100788055	0.024820277217232078	-0.10085287109751852	0.2897173014221436	0.019347310910681894	-0.5331432832391054	1.1423783913598817	0.2718065635072111	Epithelial	NUP93	0	13	FALSE
2	157	beta	0.03099387739560882	-0.09508862426851244	0.3408604402941703	0.95	NUP98	-9.352436605695496	9.7251387388656	-0.33364236604400654	6.590261419382004	7.26662523474489	6.906757143545296	-0.8315164017206408	0.5665084081335482	-0.02888421926357609	-0.09508862426851244	0.3408604402941703	0.03099387739560882	-0.1501728236640909	1.4680857922055748	0.5808627220212156	Epithelial	NUP98	0	13	FALSE
2	158	beta	-0.02539776023643361	-0.22560272964664194	0.10039149126870317	0.95	NUPL2	-8.63686669792697	10.228522603473365	0.6182065715855394	5.814748584573418	6.403268568654946	6.087904733566286	-0.3445763309902888	1.1991268721088084	0.12447773931942392	-0.2256027296466424	0.10039149126870317	-0.02539776023643361	-0.7196924556432389	0.693236497579849	-0.022056578427427045	Epithelial	NUPL2	0	13	FALSE
2	159	beta	0.01655180687916742	-0.07147714066588383	0.18953903865150118	0.95	NUPR1	-10.040038921794098	10.240682441691002	0.7408629025191187	8.112899049918873	8.74473281040247	8.399842562366448	-0.5815103255029762	0.7285012537968332	0.009373395369069509	-0.07147714066588393	0.18953903865150118	0.01655180687916742	-0.7066916425962985	0.7590520914182429	-0.0894221596100059	Epithelial	NUPR1	0	13	FALSE
2	160	beta	-0.03401328848397927	-0.24956666692988475	0.06101197284390571	0.95	NUPR2	-8.539558505093913	7.866706300357281	-0.6520069873483507	4.744499949290147	5.699379310797289	5.405223726423377	-0.5067819327338835	0.7235605967959765	0.020527004513011694	-0.24956666692988527	0.06101197284390571	-0.03401328848397927	-0.9240879539849496	0.8136096210770126	-0.05735158386850934	Epithelial	NUPR2	0	13	FALSE
2	161	beta	-0.009160406894289307	-0.19706928421772935	0.1316471820853735	0.95	NUS1	-8.093557520040587	8.758622292991467	0.20120531611676307	5.36538759452141	5.859200436317212	5.611020376665946	-0.37953223753724435	0.9882347569731733	0.07138701431541222	-0.19706928421772946	0.1316471820853735	-0.009160406894289307	-0.6443358738900552	0.7309447347736286	0.024112759077098814	Epithelial	NUS1	0	13	FALSE
2	162	beta	-0.009416205486445055	-0.23812905993428357	0.1224290020678678	0.95	NUSAP1	-9.634093418954459	10.83728407283077	0.401479115997789	4.101392595441667	5.198996484439533	4.615597427416528	-0.7139456240427854	1.05848534486434	0.04567006987135132	-0.23812905993428365	0.1224290020678678	-0.009416205486445055	-0.8820671203112699	1.3167831395255685	0.17795329607336252	Epithelial	NUSAP1	0	13	FALSE
2	163	beta	-0.00171403243726726	-0.1604505456056977	0.17748658245444418	0.95	NUTF2	-7.8711203507022525	8.357033900875118	0.5686811792159313	6.70112701912437	7.374942796203825	7.012458862652819	-0.3513343893299896	1.0472077184573625	0.10114411483801802	-0.16045054560569771	0.17748658245444418	-0.00171403243726726	-0.7128888849410604	0.7959446810690671	0.028035931258308534	Epithelial	NUTF2	0	13	FALSE
2	165	beta	0.009390609678434175	-0.14433231483069892	0.1522182746570155	0.95	NUTM2A	-8.696172122773433	10.92357466112384	0.6552911082143955	-0.39330821385696935	1.197844335179339	0.41352626344919946	-0.775465413727532	0.8457377867915047	0.01894792552733394	-0.1443323148306992	0.1522182746570155	0.009390609678434175	-0.8437497193712042	1.2268019919676443	0.21809742502134313	Epithelial	NUTM2A	0	5	FALSE
2	166	beta	0.007987579656727754	-0.10947773034170434	0.13762330541339518	0.95	NUTM2A-AS1	-8.2038854535128	11.049758951820678	1.3697105005376797	4.388177862365712	5.588299824188916	5.097602562869551	-0.5624444719031819	0.6519337987326632	0.012292825695637303	-0.10947773034170441	0.13762330541339518	0.007987579656727754	-0.9573317370376905	0.8213161715425586	-0.09144860494471	Epithelial	NUTM2A-AS1	0	13	FALSE
2	168	beta	-0.01307501991609376	-0.14852770245205366	0.10870293104237858	0.95	NUTM2B-AS1	-9.966582530416304	10.925737660643932	-0.1827067685136825	5.822375853726748	6.4786430936348465	6.146294794255312	-0.41850378794127063	1.2768501692280914	0.11442612084967092	-0.14852770245205374	0.10870293104237858	-0.01307501991609376	-0.3850031309727147	1.3383106903172388	0.4095330591420709	Epithelial	NUTM2B-AS1	0	13	FALSE
2	171	beta	-4.013879506952543e-5	-0.168228230030367	0.18001373487179792	0.95	NUTM2G	-10.236440080180502	9.043985891341721	-0.2216349614252105	0.9565234317290005	2.295391822034459	1.5796371569492236	-0.6075097259631899	0.659250267196267	0.009914657480468927	-0.168228230030367	0.18001373487179792	-4.013879506952543e-5	-1.5239060371559106	0.6518105924737856	-0.4772972631419246	Epithelial	NUTM2G	0	5	FALSE
2	172	beta	-0.03160360463107728	-0.28021958816710735	0.0796871344326878	0.95	NVL	-9.615086587745395	8.7619667380749	-0.7415838045723131	6.204464061703217	6.880129499481985	6.508468984129079	-0.4410319540884116	0.9394255976129493	0.07548610951068702	-0.2802195881671074	0.0796871344326878	-0.03160360463107728	-0.9620297752191922	0.6261364638175464	-0.2105404881416479	Epithelial	NVL	0	13	FALSE
2	173	beta	0.010771295018401923	-0.12715747647059156	0.24624314726623503	0.95	NWD1	-10.244525001103115	9.651676789888617	0.8980817075416112	5.331098820885003	5.895301393413685	5.624287456632795	-0.5702180977081335	1.0257259334426063	0.07856306313237478	-0.12715747647059183	0.24624314726623503	0.010771295018401923	-0.7922544336769567	0.7263627871644464	-0.0709701574917517	Epithelial	NWD1	0	13	FALSE
2	174	beta	0.014033712861246566	-0.08138355730314534	0.20680247119613063	0.95	NXF1	-9.151361633560223	9.130542821806833	0.3982547623169396	7.327566374473047	8.00176488948427	7.640097044334791	-0.9245955431610472	0.4192111886441993	-0.03792255676349235	-0.08138355730314537	0.20680247119613063	0.014033712861246566	-0.7472316312149346	0.8054388845387886	-0.05989043907223136	Epithelial	NXF1	0	13	FALSE
2	176	beta	-0.014646538687296753	-0.21208994806857856	0.08864298490316848	0.95	NXN	-10.071629823215096	9.04116873083107	-0.4176862756244964	4.94506313865811	5.725714698285659	5.441306531250871	-0.5268070589655698	0.735579996336008	0.051168323290351744	-0.2120899480685786	0.08864298490316848	-0.014646538687296753	-0.9908687781539627	1.0217511859398956	-0.11147948990119669	Epithelial	NXN	0	13	FALSE
2	177	beta	-0.004055072314468061	-0.15871949216284292	0.14021581784995163	0.95	NXNL2	-8.958305058001383	9.114930700665015	-0.4505197261726687	2.260295291087484	3.4547509027650145	2.831612462234042	-0.5992492652313652	0.6167717226152398	0.006937805095672766	-0.15871949216284295	0.14021581784995163	-0.004055072314468061	-0.6460292018331112	1.266940061172987	0.23412107940554724	Epithelial	NXNL2	0	6	FALSE
2	178	beta	0.0063024482055889204	-0.402709360296747	0.4554522012701925	0.95	NXPE1	-8.510646812431247	10.45248327026304	0.15087732600354586	2.190224023271949	3.3463721862241043	2.7427742325026347	-0.9215452304547462	3.18772494659738	0.21448386576985037	-0.40270936029674753	0.4554522012701925	0.0063024482055889204	-0.9407320470454592	0.8781654818833439	-0.0909883450732965	Epithelial	NXPE1	0	6	FALSE
2	179	beta	-0.002683612116234429	-0.16570454255452025	0.15875165365139818	0.95	NXPE2	-9.666275672282621	9.10309338274694	-0.7789937095270961	2.8326590012151325	4.0580399555000115	3.394538874678516	-0.46639746253798353	0.8931249318885756	0.023343828534688655	-0.16570454255452038	0.15875165365139818	-0.002683612116234429	-1.2984212986368715	0.7395397687072839	-0.25268001482520946	Epithelial	NXPE2	1	8	FALSE
2	180	beta	0.0019679766370143546	-0.14228812863798954	0.13530843048836322	0.95	NXPE3	-8.313498415138282	9.199407717371711	0.43077503558070906	4.5699654990075915	5.609050136600292	5.146353491214909	-0.46353048888005577	0.3572784339545823	-0.014433019196690738	-0.14228812863798965	0.13530843048836322	0.0019679766370143546	-1.3313702924043262	0.43330977702620427	-0.5090982968645444	Epithelial	NXPE3	0	13	FALSE
2	183	beta	-0.013810838419670787	-0.2627642922386928	0.31579118276076545	0.95	NXPH4	-8.819161813426298	9.110837807525995	0.6317910382793184	3.150865308918978	4.392264963994072	3.761193739630134	-1.0748566069625967	1.0642879548617117	0.09112266752878431	-0.26276429223869285	0.31579118276076545	-0.013810838419670787	-0.520563765016794	1.4033410928758518	0.43054605600120033	Epithelial	NXPH4	2	11	FALSE
2	184	beta	0.044855539434082776	-0.057888058555734645	0.3390019586760104	0.95	NXT1	-10.394627150708116	11.0506109502362	0.536138617782399	5.786927449849601	6.375032721021151	6.069514894713817	-0.600629442015511	1.3436818257035443	0.14477127288546388	-0.05788805855573471	0.3390019586760104	0.044855539434082776	-0.5621605746527422	0.8294399032723397	0.090372337228781	Epithelial	NXT1	0	13	FALSE
2	185	beta	-0.05093075029923426	-0.387776817268944	0.1633730376530945	0.95	NXT2	-9.563308703965248	8.001938729959857	0.15800053101380332	6.1873145500913616	6.807808268092365	6.495582924751973	-0.5010448375686382	2.8074000970006305	0.33138665562626374	-0.3877768172689446	0.1633730376530945	-0.05093075029923426	-0.6762795559133856	0.7115272505139516	-0.03470980946271383	Epithelial	NXT2	0	13	FALSE
2	187	beta	0.015536671554968417	-0.09460168986603314	0.2810121413628944	0.95	OACYLP	-9.16662809898565	10.88133820314735	0.3342566053208936	2.1523525870936453	3.5697257621006737	2.869755409507469	-1.2038606282498738	0.7143743866205936	-0.03993671699594113	-0.09460168986603319	0.2810121413628944	0.015536671554968417	-0.526625458535787	1.3338043080673643	0.3591989142739911	Epithelial	OACYLP	1	9	FALSE
2	188	beta	0.0077062982671992014	-0.1290919087601412	0.1624579455101612	0.95	OAF	-10.87384043582394	9.263652976817294	-0.09010851875909962	3.6779502763864897	4.88319287389096	4.223764291023693	-0.6608798401418656	0.5138373632359238	0.008558279462685415	-0.12909190876014137	0.1624579455101612	0.0077062982671992014	-1.1903579394129165	0.7941033229200954	-0.2365256255397373	Epithelial	OAF	0	13	FALSE
2	189	beta	-0.020789555159980166	-0.23086964451923284	0.053146412575359826	0.95	OARD1	-10.28861756937077	9.571963012772029	-0.16467025000923116	6.899932278720549	7.4899336319611685	7.1668238789376435	-0.8710643555273133	0.318397157041884	-0.05087684954379113	-0.23086964451923286	0.053146412575359826	-0.020789555159980166	-1.2196460849300803	0.06691446119501379	-0.5923348989079622	Epithelial	OARD1	0	13	FALSE
2	190	beta	-0.0406094093847074	-0.5717602196808463	0.20701462984198896	0.95	OAS1	-9.877647100913942	11.3950754706301	-0.38122100164744044	5.372543047697738	5.912281996064905	5.60799969012063	-0.7681127522877207	6.4736313847309015	0.41942733770873597	-0.5717602196808469	0.20701462984198896	-0.0406094093847074	-0.9799471088475892	0.46854557643944106	-0.2447537313660226	Epithelial	OAS1	0	13	FALSE
2	191	beta	0.27779506856528724	-0.06886447754514784	1.2211662349075003	0.95	OAS2	-7.094707099086382	11.621045807061032	1.8139489090951735	4.492961344840587	5.44513157206089	4.962564434470622	-5.9805380808249025	0.6349007140351316	-0.8579608313138933	-0.06886447754514784	1.2211662349075003	0.27779506856528724	-0.570837109481961	1.0834941755788003	0.18043402001111877	Epithelial	OAS2	1	12	FALSE
2	192	beta	0.04757243460337824	-0.5781852440033394	0.9758680578648583	0.95	OAS3	-8.700854660383023	10.632919481006223	0.5917644583214503	3.0347724935069746	4.341356119581608	3.6317817177714207	-0.8271848369551066	8.513683274139698	0.5805905782927359	-0.5781852440033399	0.9758680578648583	0.04757243460337824	-0.8463441477414655	1.2320383241709785	0.14442627591377147	Epithelial	OAS3	2	10	FALSE
2	193	beta	0.12555101425871917	-0.08490061478563474	0.9742595718716098	0.95	OASL	-9.536534415508996	9.349410427973522	0.12966016150964738	2.6553643098658735	3.976969694517232	3.229476495554651	-2.2896042532201175	1.1892601221655692	-0.12079428112531236	-0.08490061478563476	0.9742595718716098	0.12555101425871917	-1.0945427840753412	1.0042093675058021	-0.15303031560777308	Epithelial	OASL	1	5	FALSE
2	194	beta	-0.02913655091630503	-0.3560771603297171	0.17762577628014706	0.95	OAT	-9.999854282944499	8.803618415465863	-0.22331339821654725	8.217184645946364	8.882604137645227	8.5190865491742	-0.6789131221589313	1.597437819213399	0.1145901107055381	-0.3560771603297172	0.17762577628014706	-0.02913655091630503	-0.5997089866696708	1.0593759075537896	0.18885604976078924	Epithelial	OAT	0	13	FALSE
2	195	beta	0.06278531553187063	-0.11253234827126639	0.48063776695879235	0.95	OAZ1	-9.660059220383095	11.540902721670442	0.06292029823434626	8.284056984151855	8.884417962964333	8.558316372526178	-0.5531270705292651	2.827672777434864	0.3636149313287553	-0.11253234827126644	0.48063776695879235	0.06278531553187063	-0.6363417954667615	0.9874039148884659	0.14450448388600426	Epithelial	OAZ1	0	13	FALSE
2	196	beta	0.00581585062245109	-0.11169407336055882	0.1552141510486906	0.95	OAZ2	-9.75254141316095	9.810155143209425	0.7156632344664323	6.71546955806127	7.578519459235829	7.054540207130178	-0.6011875000198789	0.6569646933489913	0.01952234410862666	-0.11169407336055887	0.1552141510486906	0.00581585062245109	-1.0526281342450199	0.5881101941196836	-0.1617316906847735	Epithelial	OAZ2	0	13	FALSE
2	197	beta	0.0016281576118053168	-0.0895349046596999	0.11011708681759533	0.95	OAZ3	-8.349095831604968	9.576567672824526	0.5352360469606001	5.086550661311513	5.575159975473372	5.374080450854749	-0.3578698200569269	0.5932808589744506	0.025869233101995064	-0.08953490465969995	0.11011708681759533	0.0016281576118053168	-0.6048696416897187	1.2072548077492338	0.32211624036118863	Epithelial	OAZ3	0	13	FALSE
2	199	beta	0.15012617370657538	-0.049296286570886604	1.0630857648340957	0.95	OBP2B	-7.9066735395931715	9.653593080125175	0.32317404128465693	1.878991228008685	3.156858115493757	2.471066236943873	-3.507763127958108	0.9426864002259153	-0.2161779637272695	-0.04929628657088661	1.0630857648340957	0.15012617370657538	-0.8664371132829076	1.074151054583083	0.050923404199083956	Epithelial	OBP2B	1	6	FALSE
2	200	beta	9.898953412206639e-4	-0.1291110962865733	0.13052063298462238	0.95	OBSCN	-8.863615762819771	9.902089954366621	-0.11875506062880885	5.271702663586296	5.868423238815901	5.593899672537685	-0.40016848399089866	0.3888692731524084	-0.012267997636769876	-0.12911109628657336	0.13052063298462238	9.898953412206639e-4	-1.2696243059916232	0.07773581920929142	-0.6024325565957022	Epithelial	OBSCN	0	13	FALSE
2	201	beta	-0.017975779208625853	-0.29187585475625	0.15298334796626537	0.95	OBSCN-AS1	-9.869902657583431	9.873382825586363	0.40512636286943926	2.811351120852931	4.008991341381221	3.342010919587976	-1.3241371886861268	0.7202752966329363	-0.036832335965520366	-0.2918758547562503	0.15298334796626537	-0.017975779208625853	-1.4971143909471294	0.5485366483529647	-0.3874646795804997	Epithelial	OBSCN-AS1	0	9	FALSE
2	202	beta	0.04048016426759785	-0.13698457862506147	0.38860421520151706	0.95	OBSL1	-10.713136568416322	9.48599745491662	-0.47952353839221695	5.862795496070775	6.501508403953428	6.195278834613843	-0.38912865577588096	2.131323813813832	0.19284674548980274	-0.1369845786250615	0.38860421520151706	0.04048016426759785	-0.4850370320994458	1.035970273387647	0.19237961564995518	Epithelial	OBSL1	0	13	FALSE
2	205	beta	0.006758321791214288	-0.12028239896501054	0.2616074845057412	0.95	OCEL1	-9.679669130917501	10.674564638215712	0.22860559413127277	5.492483129265179	6.051057262707489	5.764788422469792	-0.692513931813192	1.0930401479175649	0.11354851514169444	-0.12028239896501056	0.2616074845057412	0.006758321791214288	-0.3808779621425128	1.0858236241061765	0.2223700817505028	Epithelial	OCEL1	0	13	FALSE
2	206	beta	-0.006402580817811345	-0.15662144521383867	0.09755949740569927	0.95	OCIAD1	-9.9778595682414	6.630173290781024	-0.871577770480489	8.066815839853936	8.697057145386395	8.383086286109506	-0.4156530586043327	0.533278473016384	0.018091436352544687	-0.15662144521383867	0.09755949740569927	-0.006402580817811345	-0.6585621235852441	1.0360748184747277	0.09281376349041377	Epithelial	OCIAD1	0	13	FALSE
2	207	beta	0.005533080997258296	-0.08824153615190918	0.10363158577391705	0.95	OCIAD2	-9.015727697380244	9.299298819713764	0.8058736491004923	6.929452794772221	7.576127554004818	7.255963520177259	-0.36025380553605874	0.4766356740370596	0.013485613856731745	-0.0882415361519092	0.10363158577391705	0.005533080997258296	-0.9115753010171823	0.5749056804925012	-0.31151777100946154	Epithelial	OCIAD2	0	13	FALSE
2	208	beta	0.008706136528562364	-0.1732911354831977	0.23191376394551463	0.95	OCLM	-9.975238769542294	9.341777307035962	-0.46899053461017115	2.5515871417714595	3.724065369860807	3.099853337835658	-0.5613578245904731	1.3048366981675075	0.08682286716590877	-0.17329113548319777	0.23191376394551463	0.008706136528562364	-1.0221332577654016	1.077511282738253	-0.08355470749177006	Epithelial	OCLM	1	10	FALSE
2	209	beta	0.003710655065770102	-0.12882099176917858	0.14659969855217247	0.95	OCLN	-7.876336237295621	9.446302783086217	0.6566259734698499	2.29323368424639	3.488332154951234	2.8928524382678438	-0.48643330624268666	0.6743947684876801	0.014194206166062331	-0.12882099176917863	0.14659969855217247	0.003710655065770102	-0.6356858879769137	1.2246550783327095	0.33143053110148185	Epithelial	OCLN	0	10	FALSE
2	212	beta	0.2925362676951697	-0.055649548706880304	2.1860060841705446	0.95	OCRL	-10.328862249864851	10.768206446420974	1.0069474725837007	5.198262738537688	6.01250991370973	5.499768889211879	-2.007021705499739	1.7906416597238668	-0.24337788079984599	-0.05564954870688031	2.1860060841705446	0.2925362676951697	-0.05433277214284729	1.524527663226599	0.720583280562267	Epithelial	OCRL	1	13	FALSE
2	213	beta	-0.0559234978939774	-0.8608275111267836	0.3165922502264823	0.95	ODAM	-10.348805883020242	8.598735731850471	-0.397576999628262	2.8988751098049224	4.047472256241442	3.4116921544829037	-0.9705176118026058	4.290778063656659	0.30268513361033134	-0.8608275111267848	0.3165922502264823	-0.0559234978939774	-0.8911650385076669	1.0784915623113516	0.09575103397352422	Epithelial	ODAM	3	7	FALSE
2	215	beta	-0.17866334673476086	-1.0885745140791092	0.09057030034195962	0.95	ODC1	-10.224381453349618	10.10595250216723	-0.7339880277858929	8.456757020390373	9.141540144939992	8.818053700746766	-2.467442456154226	3.5715273264349148	0.023547555237940634	-1.0885745140791112	0.09057030034195962	-0.17866334673476086	-0.1729573287918305	1.7121724170088448	0.8362184902942468	Epithelial	ODC1	2	13	FALSE
2	216	beta	-0.01090744996587454	-0.22392308773602546	0.09203263323936949	0.95	ODF2	-10.321739787487818	10.827777641248044	-0.12477499140505753	5.378850009094356	5.927645643596183	5.644692660521228	-0.7017050826423542	0.9203691808421048	0.036660497226960895	-0.22392308773602546	0.09203263323936949	-0.01090744996587454	-0.5344492620762965	0.909102329296669	0.14331448000900943	Epithelial	ODF2	0	13	FALSE
2	217	beta	-0.21637079089916542	-3.3775532099217798	0.18453510753490487	0.95	ODF2L	-9.428878311172511	9.125560309006113	0.23173258355213566	6.65969826986497	7.315317184216947	6.9727566383360156	-0.4694281862416062	16.14869573676862	1.268332613762226	-3.377553209921783	0.18453510753490487	-0.21637079089916542	-1.1375523085743868	0.506527233108289	-0.4501684787494825	Epithelial	ODF2L	0	13	FALSE
2	219	beta	0.04231619682971004	-0.11880037345613886	0.3856550006029971	0.95	ODF3B	-9.681356445274245	9.211361965844262	-0.2424129396046407	5.355350337517804	6.010720118861246	5.688436680858972	-1.1906012268024484	1.3560474467548267	0.07718352119070859	-0.11880037345613892	0.3856550006029971	0.04231619682971004	-0.7712668626191514	1.0873241106001963	0.0190185490429421	Epithelial	ODF3B	0	13	FALSE
2	220	beta	1.3821142127094719	-0.11610548848826584	9.810949352842647	0.95	ODF3L1	-8.376528813412643	8.332181508327505	0.16619957427805435	2.191412929055149	3.9900528517250007	3.067970019350816	-3.3779426811101922	4.208600908011639	0.14103419853121626	-0.11610548848826598	9.810949352842647	1.3821142127094719	-0.3443251199052463	1.8151885249402637	0.685684307054544	Epithelial	ODF3L1	0	7	FALSE
2	222	beta	-0.011448754407002978	-0.19439842120042336	0.09750681150603321	0.95	ODR4	-8.697316055839611	10.06351271256071	0.41365321557269524	7.3889504266717205	7.980359572406395	7.680693782235829	-0.4690645919861538	0.7478616859240944	0.03786511889847109	-0.19439842120042342	0.09750681150603321	-0.011448754407002978	-0.4547694687320724	1.1080117779456926	0.25657997805708127	Epithelial	ODR4	0	13	FALSE
2	224	beta	0.007355416802831901	-0.11804832436796704	0.18600519597311346	0.95	OFD1	-11.295359242114065	10.444782436255904	0.11498315279728487	7.232091198127366	7.847561477845998	7.513782742594117	-0.5447684154980186	0.9186302653620383	0.03646845521852923	-0.11804832436796729	0.18600519597311346	0.007355416802831901	-0.5631834209915765	1.0464198470744455	0.15302183395159327	Epithelial	OFD1	0	13	FALSE
2	225	beta	-0.013946047296031699	-0.20275364115117486	0.0647381447076393	0.95	OGDH	-8.335227075207552	11.969213280373808	2.4305096435811935	4.996002363079401	5.641256308778204	5.395416234643163	-0.37964801443024776	0.6850112283259556	0.05184959992351776	-0.20275364115117492	0.0647381447076393	-0.013946047296031699	-0.3742002163506154	1.1951453095137314	0.358275036904886	Epithelial	OGDH	0	13	FALSE
2	226	beta	1.2853530925231784	-0.2088767658269191	13.043830656012648	0.95	OGDHL	-8.148161199882132	12.29276073647442	1.8112461588178672	3.3131200765001467	4.700626106989761	3.95715568731019	-0.9850905386774648	9.501224281182363	1.028972295646889	-0.20887676582691955	13.043830656012648	1.2853530925231784	-1.3482561191747395	0.9110593309789358	-0.29390268552852217	Epithelial	OGDHL	2	7	FALSE
2	227	beta	-0.008421539122450028	-0.136918323470147	0.10753046712472875	0.95	OGFOD1	-8.737846279589574	10.90311891397946	0.9389162343760215	6.107815493749022	6.770461841319465	6.406265410166515	-0.4412999077116913	0.7959898292118645	0.06740799836558689	-0.1369183234701471	0.10753046712472875	-0.008421539122450028	-0.646698500564097	0.7996630137582854	0.04025438839317529	Epithelial	OGFOD1	0	13	FALSE
2	228	beta	-0.011174767403891187	-0.18517590809411988	0.08850515195331983	0.95	OGFOD2	-9.079467172904605	10.101853522395054	0.4442943780733545	4.718319246609538	5.535741209419527	5.1989370486574	-0.45391869387174494	0.6089362528045398	0.06432637273158423	-0.18517590809411996	0.08850515195331983	-0.011174767403891187	-0.7241754639129673	1.3473051574001376	0.25860938355860313	Epithelial	OGFOD2	0	13	FALSE
2	229	beta	0.015381073584050243	-0.10259280563560545	0.286484844608405	0.95	OGFOD3	-10.039847547427197	8.557245428798407	-0.9060811018700821	5.651573429079402	6.251240516160362	5.963986044192418	-0.4394483999131377	0.9880950273340757	0.053837774835540295	-0.1025928056356055	0.286484844608405	0.015381073584050243	-0.6177364696368397	0.8006785141556034	-0.0038092882646213327	Epithelial	OGFOD3	0	13	FALSE
2	230	beta	0.017798321109178682	-0.11988948988971743	0.22099308117381236	0.95	OGFR	-10.010807522523677	9.170028071363975	-1.0440308345090774	4.990408600731184	5.714898240135277	5.375527164166194	-0.3842398378368316	0.921383510093737	0.061288965631234614	-0.11988948988971745	0.22099308117381236	0.017798321109178682	-0.5494792265168441	1.1372844884976878	0.3035940763278558	Epithelial	OGFR	0	13	FALSE
2	231	beta	0.4376539448017178	-0.04608171782814629	1.3947532615450664	0.95	OGFR-AS1	-8.699990540731937	10.939340737713687	2.780140294357466	0.9943741202987073	2.473530474928441	1.6702237534805366	-9.253362474303264	0.4127422502357748	-2.205093913271445	-0.04608171782814629	1.3947532615450664	0.4376539448017178	-1.6245468155566016	0.3276890137806803	-0.5736131498821456	Epithelial	OGFR-AS1	0	5	FALSE
2	232	beta	-0.00558417262202317	-0.21137148662793276	0.1503387978907902	0.95	OGFRL1	-9.993209177720972	10.994520244390984	-0.6604361019909979	6.0304390142246005	6.653889117003869	6.320566341022623	-0.4873199143998954	1.1396442864052367	0.07291431873187497	-0.2113714866279328	0.1503387978907902	-0.00558417262202317	-0.9138629247694791	0.5360322434980856	-0.25135726634804534	Epithelial	OGFRL1	0	13	FALSE
2	234	beta	0.0037271269014960934	-0.13785348991367805	0.14314765972097757	0.95	OGG1	-8.79793219741695	8.484974140911499	-0.32484879001615913	4.594854601428017	5.583032782553029	5.154599681119104	-0.5455749450350205	0.7562354206562982	0.03148590100096052	-0.13785348991367807	0.14314765972097757	0.0037271269014960934	-0.8820280822132354	0.9763663128283129	0.011231736798815112	Epithelial	OGG1	0	13	FALSE
2	235	beta	0.02096864493837778	-0.12810018406001294	0.43504695088005535	0.95	OGN	-9.023296040348798	9.9139003875579	0.18790365178929172	1.8626455826592456	3.06403051211433	2.4185787187395333	-1.4693228761320285	0.6673414947750309	-0.05340530334466123	-0.12810018406001303	0.43504695088005535	0.02096864493837778	-0.6020818523865163	1.1947822612717682	0.32434030049032925	Epithelial	OGN	0	5	FALSE
2	236	beta	0.002000224439933455	-0.14996835349290338	0.1592146197171459	0.95	OGT	-8.875843300440293	10.096610194914204	0.3500038471741849	7.84806424009264	8.501093377446985	8.171489077251739	-0.718368975993928	0.5407409358847811	-0.01712392934239043	-0.14996835349290352	0.1592146197171459	0.002000224439933455	-0.288227678187483	1.3959951810045015	0.44372901931167813	Epithelial	OGT	0	13	FALSE
2	237	beta	-0.01481956327822037	-0.25362322481730937	0.11213125665642577	0.95	OIP5	-8.393156559095532	11.43128567707858	0.48184521212198284	2.8972765033447607	4.005078108823962	3.4641373692975854	-0.6321901347364914	0.6292019955741852	-0.008434423632132489	-0.2536232248173094	0.11213125665642577	-0.01481956327822037	-1.3874256769146187	0.8906974990176679	-0.32237966416081926	Epithelial	OIP5	0	11	FALSE
2	238	beta	-0.02510287811996118	-0.3199902217623197	0.1235272940554969	0.95	OIP5-AS1	-10.396801928749449	9.261463420341325	0.10909371929692835	5.876019478932873	6.6149806962897655	6.2183174136799355	-0.411689251604049	1.4137510570293221	0.2269690471006886	-0.31999022176231995	0.1235272940554969	-0.02510287811996118	-1.0269245581839594	0.5344519129838695	-0.25763673253709823	Epithelial	OIP5-AS1	0	13	FALSE
2	240	beta	0.011931194592442618	-0.0806143547330089	0.20566817436069784	0.95	OLA1	-9.929345136236888	9.134271033561495	-0.06076471249444373	6.425214346491231	7.064254549334386	6.742449223633881	-0.5012473966952002	0.7990800026500635	0.05727706137168619	-0.08061435473300918	0.20566817436069784	0.011931194592442618	-0.42544955162448383	1.173513437358576	0.3015204757362665	Epithelial	OLA1	0	13	FALSE
2	242	beta	0.021458874836756202	-0.09619332563298459	0.3333019899446795	0.95	OLFM1	-8.496279110106412	9.01957777966559	0.45814068567703586	4.692546108014584	5.354769282261702	5.088181809870217	-0.6754480473112191	0.6391169329038895	0.00833782078336616	-0.09619332563298466	0.3333019899446795	0.021458874836756202	-0.6250770446370576	1.3385150611586145	0.32609651580870896	Epithelial	OLFM1	1	12	FALSE
2	243	beta	-0.008077535113303256	-0.1583968188667192	0.10330643148822807	0.95	OLFM2	-10.733911183139455	8.736679822654382	-0.4664708697332616	4.060529729186988	5.226738926117165	4.683950241517208	-0.4007316945595194	0.8179651565282589	0.058122444241588	-0.15839681886671925	0.10330643148822807	-0.008077535113303256	-0.8090375200122115	0.9782873204326774	-7.064589904444052e-4	Epithelial	OLFM2	0	13	FALSE
2	247	beta	-0.0022163732574097886	-0.10745967181973566	0.09389079194241605	0.95	OLFML2A	-9.051020338996414	9.790134686349383	0.23644518260275546	3.1947519270148237	4.301983622066573	3.733036608807635	-0.3809030687803567	0.529080454357399	0.04187786090643827	-0.10745967181973567	0.09389079194241605	-0.0022163732574097886	-0.9728446072179474	0.9272005513069346	-0.08050965897759065	Epithelial	OLFML2A	1	11	FALSE
2	252	beta	0.025463566847079785	-0.09207060882752899	0.2589536700418386	0.95	OLMALINC	-9.751166228913716	10.431663955486226	-0.19279406288239778	4.531838288010217	5.433705159279521	5.068435661909643	-0.44415529613023236	1.018049608666142	0.05647266286418286	-0.09207060882752899	0.2589536700418386	0.025463566847079785	-0.5539509252420521	1.1018987994582126	0.2804059516819555	Epithelial	OLMALINC	0	13	FALSE
2	254	beta	-0.006159440640330879	-0.09517791720164243	0.05413156551141214	0.95	OMA1	-9.133966615422548	10.156572267020808	0.3188698936198283	7.091835534374138	7.720675691838974	7.382243424457059	-0.2777553072559857	0.2539907558680509	-0.003646866832116033	-0.09517791720164248	0.05413156551141214	-0.006159440640330879	-1.1085422357396788	0.448254854540704	-0.43110803370435336	Epithelial	OMA1	0	13	FALSE
2	260	beta	-0.0015038589517920053	-0.16889940331001047	0.1202951919142863	0.95	OPA1	-8.445212497233664	8.036020980197826	0.02992407684130769	6.688707291581555	7.284802927836295	6.980277882457265	-0.27075741853705454	0.7024484963298747	0.07826541596535472	-0.16889940331001052	0.1202951919142863	-0.0015038589517920053	-0.5705989771019074	1.02168945378453	0.16538044566240143	Epithelial	OPA1	0	13	FALSE
2	262	beta	-0.00986105208696097	-0.22694236559826134	0.1383107153432391	0.95	OPA3	-11.307481216727226	8.940488778008305	-1.2029117545279413	4.7216518303422585	5.647644279589361	5.272383606719308	-0.5174762137191661	0.7405302729975539	0.03921464865960686	-0.22694236559826142	0.1383107153432391	-0.00986105208696097	-1.1464368222131742	0.8136806951108311	-0.17327027482243754	Epithelial	OPA3	0	13	FALSE
2	264	beta	0.006257333907307364	-0.12097321834840175	0.19739634982086463	0.95	OPHN1	-10.44725759086962	11.473400337213597	0.9184637764343626	6.059368379548225	6.676482663957633	6.362503067096419	-0.3880954109066582	1.0799563131602248	0.08370247586456374	-0.12097321834840177	0.19739634982086463	0.006257333907307364	-0.7026937389077549	0.78829959578531	0.026754198908202406	Epithelial	OPHN1	0	13	FALSE
2	265	beta	0.7096798099918251	-0.06865763352145586	4.69925202038826	0.95	OPLAH	-9.12900288662257	8.215931255855994	0.2678463119642971	4.800030794664344	5.796332787522676	5.289735906725159	-2.5758470791564516	3.653099203730324	0.17537675269019218	-0.06865763352145615	4.69925202038826	0.7096798099918251	-0.7647570199120516	1.1144504779704096	0.20045858797311003	Epithelial	OPLAH	0	13	FALSE
2	267	beta	-0.0020172815472983357	-0.11130599231825883	0.10261618896653062	0.95	OPN3	-8.917431526623062	10.361602277037756	0.9894699508549104	4.322110955481346	5.409482640098523	4.926569859729984	-0.4805207735602832	0.4433676755731696	0.0067703062698266925	-0.11130599231825888	0.10261618896653062	-0.0020172815472983357	-0.9495999952069962	0.9677229688152175	0.04966137199078594	Epithelial	OPN3	0	13	FALSE
2	269	beta	0.00625178122580492	-0.13960176781574365	0.22735892267527522	0.95	OPRK1	-10.443846067631702	9.911838361414661	0.051429281241009935	4.519391499496237	5.2828567989439765	4.941916503126256	-0.516108245442493	0.8227329088966625	0.040748883193248035	-0.1396017678157437	0.22735892267527522	0.00625178122580492	-0.3804992183753529	1.1942651053337345	0.36470677815825236	Epithelial	OPRK1	2	12	FALSE
2	272	beta	-0.002308286622602845	-0.12276826035681614	0.095484521864699	0.95	OPTN	-10.05930870165823	9.33160829071664	-0.12659407369687178	6.3184704676761765	7.013666021365071	6.650310369974077	-0.5344556659936661	0.4031889271553336	-0.008327020696034465	-0.12276826035681616	0.095484521864699	-0.002308286622602845	-1.3611422957030588	0.10390099023377287	-0.621549992121491	Epithelial	OPTN	0	13	FALSE
2	289	beta	-0.010379548075697435	-0.22483316803469824	0.13600297131215533	0.95	OR2A1-AS1	-9.320010695470671	8.932587622151198	0.4858670470695271	1.0024181285737024	2.412166274916389	1.681396879464633	-0.46164261354109204	1.12481154953716	0.09852368937274997	-0.22483316803469827	0.13600297131215533	-0.010379548075697435	-1.4005522387588698	0.7540282293924985	-0.3736134301532111	Epithelial	OR2A1-AS1	0	10	FALSE
2	293	beta	0.010691291870322847	-0.12843601603108373	0.23610992343206186	0.95	OR2A7	-8.889279904493664	9.522601522576077	0.4182733890441719	1.7407830643549407	2.9485279154785737	2.3197447167216034	-0.4289297322604045	0.9068456919738959	0.05724701000320297	-0.12843601603108376	0.23610992343206186	0.010691291870322847	-1.18098903955683	0.9833487604483007	-0.19418696540860156	Epithelial	OR2A7	0	12	FALSE
2	296	beta	0.021744903700475025	-0.176655704869593	0.3570028398643745	0.95	OR2B6	-10.503400569443667	9.579661153221661	-0.7250825643735802	1.4556872517771287	3.0932965657616216	2.1855256659807236	-0.7840636021926053	1.145818922824176	0.06534730186597938	-0.176655704869593	0.3570028398643745	0.021744903700475025	-1.1130180440557047	0.986226863582288	-0.09722719290677358	Epithelial	OR2B6	0	6	FALSE
2	318	beta	11.764752669856083	9.16665063424407	15.570642071610342	0.95	OR51E2	-0.7847783113195758	-0.5655328726227273	-0.6739007026372589	9.308057674352073	9.853211689595097	9.571422923634707	5.238807435529311	12.22007992055308	8.017351133476685	9.16665063424407	15.570642071610342	11.764752669856083	-0.22678322339327314	1.4913268423105839	0.6508294150004059	Epithelial	OR51E2	3	12	TRUE
2	319	beta	7.500614426297695	-0.034922620276876405	15.597130441875342	0.95	OR51F1	-5.9157393161612	8.111377879191144	0.2183626439282586	2.4121643009385436	4.290553276374978	3.277016238791857	-1.4952515899040806	4.51794664399566	1.1052291531079128	-0.03492262027687645	15.597130441875342	7.500614426297695	-0.6866635358968872	1.3060287760717473	0.2770864012029215	Epithelial	OR51F1	0	5	FALSE
2	320	beta	3.415689626279561	-0.07785408858722309	12.617551435249982	0.95	OR51F2	-10.07109234683337	6.94478310302273	-0.786683466024835	2.4326952774879564	4.312810480650464	3.278482137837373	-0.8703486904234695	6.061449378442597	1.2526833661512515	-0.07785408858722312	12.617551435249982	3.415689626279561	-0.617554527140388	1.3403201941117024	0.30847455963820114	Epithelial	OR51F2	1	5	FALSE
2	343	beta	-0.03744661469747067	-0.5853879608641348	0.18365424957214316	0.95	OR7E12P	-10.988887713961699	8.441680373200821	-0.5699095087290424	0.8002823217223893	2.049945822690907	1.3826885078607185	-1.8636979465843837	1.545977960169245	0.01616526296844944	-0.5853879608641352	0.18365424957214316	-0.03744661469747067	-0.8861315090894739	0.9931167519225458	0.09491323689624982	Epithelial	OR7E12P	0	5	FALSE
2	344	beta	0.002304245230291273	-0.12633642275096738	0.150546435738231	0.95	OR7E14P	-10.613974521796084	11.474789228078086	0.8346214732336297	3.2371004845821885	4.4107265082826475	3.7857500317985053	-0.5810879195392258	0.5459151814496305	-0.004612150881708722	-0.12633642275096738	0.150546435738231	0.002304245230291273	-1.129890598464696	0.7883094681817807	-0.20543447609698895	Epithelial	OR7E14P	0	12	FALSE
2	347	beta	0.051638265186743366	-0.1456677726231423	0.44425517593168645	0.95	OR7E47P	-9.411294614895183	9.454602996211978	-0.3971202935990836	4.868724257601364	5.4957280539674045	5.182201177700726	-1.6558509532661567	1.2397574460125558	-0.03275999776468789	-0.1456677726231423	0.44425517593168645	0.051638265186743366	-0.27257218584765885	1.4673747462777746	0.47000958632195844	Epithelial	OR7E47P	3	12	FALSE
2	352	beta	-0.016117497503671138	-0.21877829127541687	0.11901255238290137	0.95	ORAI1	-9.001592103364224	10.473941863339848	1.1520848778047434	5.121920922394416	5.843753874502158	5.478222110796441	-0.3674850968080924	0.7926920483549517	0.0726232384934325	-0.21877829127541693	0.11901255238290137	-0.016117497503671138	-0.5484363375977314	1.0636956276507548	0.23538560684327742	Epithelial	ORAI1	0	13	FALSE
2	353	beta	0.017082401257060727	-0.10534944327628092	0.29211622644891966	0.95	ORAI2	-10.961002162111393	9.480161769976139	-0.6525240980080957	4.591808545409899	5.558583343079014	5.100041406285973	-0.7932099596246548	1.1213075561314594	0.07605209386191188	-0.1053494432762809	0.29211622644891966	0.017082401257060727	-1.1181225167778142	0.8253116328885862	-0.17306814865427628	Epithelial	ORAI2	0	13	FALSE
2	354	beta	-0.015947075905898566	-0.22425755917137274	0.09564716573341349	0.95	ORAI3	-8.455975569156593	7.69211734800865	0.08953199500359245	6.310057969510927	6.990153298214949	6.65647074766173	-0.529917028549079	0.8428232702380848	0.06626433766192062	-0.22425755917137297	0.09564716573341349	-0.015947075905898566	-0.7341190792891926	0.8178807097909236	-0.015352354145391206	Epithelial	ORAI3	0	13	FALSE
2	355	beta	-0.0042057273111065375	-0.1701435796011022	0.13443752733762498	0.95	ORAOV1	-10.741013839875333	10.110685597530747	0.25784750494359204	4.836156382411563	5.778662534929909	5.41711292688855	-0.4750291439507004	0.9426521661394741	0.063076843510015565	-0.17014357960110224	0.13443752733762498	-0.0042057273111065375	-1.1253762252293182	0.5704085454617166	-0.2996971020287812	Epithelial	ORAOV1	0	13	FALSE
2	357	beta	-0.06542562899060816	-0.5087445579727776	0.0717378694609221	0.95	ORC2	-9.073389135547506	8.98912800330825	0.260462860940387	6.0725516010774685	6.700559764667888	6.363247596197613	-0.6042083097974317	2.102266980424467	0.16914656622118687	-0.5087445579727777	0.0717378694609221	-0.06542562899060816	-0.6940413285738098	0.9398244665386332	0.08416928151745247	Epithelial	ORC2	0	13	FALSE
2	358	beta	-0.016807774360655104	-0.23677263304227678	0.08721331261768125	0.95	ORC3	-10.854351422295615	10.54661912155601	-0.34350313568511137	6.978939246512374	7.646306945635629	7.308188650422457	-0.6692461960496765	0.8582819191831974	0.03751610721510978	-0.23677263304227691	0.08721331261768125	-0.016807774360655104	-0.7657473088954049	0.7929630630409106	0.004606512401823322	Epithelial	ORC3	0	13	FALSE
2	359	beta	-0.4125748070612366	-5.531413969644322	0.12725179864018665	0.95	ORC4	-8.022376056435565	9.395203820357148	1.3692954283095362	7.213773639141882	7.8770146311736005	7.548448177869744	-0.3860726509399351	25.54987192307706	2.1561143894499244	-5.5314139696443245	0.12725179864018665	-0.4125748070612366	-0.7674955480783656	1.081673860876298	0.14860335531250515	Epithelial	ORC4	0	13	FALSE
2	360	beta	-0.008717994216061935	-0.1718838966592297	0.15867216303975298	0.95	ORC5	-8.692940357348764	10.588933141953843	1.3544839308740502	7.304591178500716	7.89552030665784	7.588072542854268	-0.5769858632442216	0.967633816173199	0.13865760219870718	-0.17188389665922987	0.15867216303975298	-0.008717994216061935	-1.0002146763819773	0.24482919398658803	-0.41362269541321023	Epithelial	ORC5	0	13	FALSE
2	361	beta	0.12326919597310822	-0.7174110502411322	2.0380593046944617	0.95	ORC6	-10.224078216123026	11.530038035365608	-0.22358212761267102	3.710110697891418	4.83928609055885	4.248278540964356	-1.6613849059879726	12.074538690685975	1.0602976264969637	-0.7174110502411345	2.0380593046944617	0.12326919597310822	-0.9016742345734575	0.8759428854776116	0.04579082799361568	Epithelial	ORC6	3	10	FALSE
2	362	beta	-1.1537837612481248	-2.125895205037824	-0.0025066350112085685	0.95	ORM1	-12.56663380734787	0.027687256464161432	-5.0892364358611495	4.589468592966878	6.676115543486232	5.45224506828338	-22.073281252570315	0.008368569623492172	-6.372263056209114	-2.1258952050378244	-0.0025066350112085685	-1.1537837612481248	-2.7024514280343706	-0.28901176260400524	-1.5206414752969453	Epithelial	ORM1	3	10	TRUE
2	363	beta	-0.011723806214118155	-0.15774052655037654	0.12530773944591195	0.95	ORM2	-10.1322663780926	10.17789077449162	-0.30495851858759454	4.743104036409767	5.374089984074639	5.102891922752004	-0.5098748254039477	1.0713369907746868	0.1294858470484294	-0.15774052655037654	0.12530773944591195	-0.011723806214118155	-0.8200142254934721	0.6074477351807016	-0.1446848763116513	Epithelial	ORM2	2	13	FALSE
2	364	beta	-0.009686133320658699	-0.17247819326460226	0.10888746889998624	0.95	ORMDL1	-8.93865539145918	11.777389216058259	1.0302445109607479	7.778194795134004	8.43993355364073	8.093282507312422	-0.328300962207026	1.299562523038999	0.1346941860095887	-0.17247819326460231	0.10888746889998624	-0.009686133320658699	-0.7452500789038358	0.7933537627896736	-0.001034654231383937	Epithelial	ORMDL1	0	13	FALSE
2	365	beta	0.01298656741364324	-0.11705960033517895	0.2125757463490346	0.95	ORMDL2	-9.836666459921268	9.381333282641323	-0.11912908121150653	6.759229773909988	7.431601877315444	7.062392878982046	-0.47150165868125365	0.6594686568968289	0.047429313188161015	-0.11705960033517898	0.2125757463490346	0.01298656741364324	-0.7559905193394948	0.7959994359596586	0.021206063071782213	Epithelial	ORMDL2	0	13	FALSE
2	366	beta	0.01886511896800743	-0.08910540688112006	0.24958048731218355	0.95	ORMDL3	-9.005017300370705	9.786284044066985	0.48282400137741954	5.738223717041323	6.428739039865788	6.06816699193776	-0.46112785795592	0.7452193278097707	0.03123893683036612	-0.08910540688112008	0.24958048731218355	0.01886511896800743	-0.6524006188075483	0.9697429145154476	0.048145024114323025	Epithelial	ORMDL3	0	13	FALSE
2	367	beta	0.020262989212816798	-0.09122513685405641	0.2440947693065023	0.95	OS9	-9.625597678896968	8.775613168735937	-0.18771971634028276	6.990057022190217	7.597840918207344	7.270783979495223	-0.4270874254465837	1.1140166230384323	0.07293954735356385	-0.09122513685405644	0.2440947693065023	0.020262989212816798	-0.44557407640785374	1.3012338467949465	0.37792193486991305	Epithelial	OS9	0	13	FALSE
2	368	beta	0.042278419430473925	-0.06867753401952219	0.3916479713097566	0.95	OSBP	-8.28399187349737	7.725266340226363	-0.3991222836744498	6.67427204510789	7.300828152948155	6.974039422304886	-0.4123664997114016	1.6294151525753957	0.13281450588482224	-0.0686775340195222	0.3916479713097566	0.042278419430473925	-0.9010764744341713	0.7838006645889792	-0.21930093986481233	Epithelial	OSBP	0	13	FALSE
2	369	beta	-0.009847229438894833	-0.2707361097853745	0.22200970472583867	0.95	OSBP2	-11.418066565979435	10.158729324903662	-0.779050071525388	3.3902249324566904	4.691554694904309	3.9273921798492046	-0.7274688715308245	1.8541131699508837	0.10905923741457911	-0.2707361097853745	0.22200970472583867	-0.009847229438894833	-0.6249587753064174	1.097115508693362	0.22770659575208194	Epithelial	OSBP2	0	13	FALSE
2	370	beta	-0.0493569385932943	-0.65937079257359	0.11996159540356503	0.95	OSBPL10	-8.5614120580277	9.454522625149545	0.7421192590515195	5.373316827731301	6.2979337561268585	5.920440192728425	-0.48437520604850515	4.151812195529601	0.3167837236480283	-0.6593707925735903	0.11996159540356503	-0.0493569385932943	-1.0813657572619118	0.7104219874957232	-0.3502240197324174	Epithelial	OSBPL10	1	13	FALSE
2	372	beta	0.04740062124328514	-0.3796808334063699	1.5125259688320072	0.95	OSBPL11	-9.531340056371835	7.756782615065122	-0.778496071924777	5.202896983492162	5.937674191800101	5.560190279679044	-0.5826031328558258	8.16809551992099	0.6482473551629175	-0.37968083340637	1.5125259688320072	0.04740062124328514	-0.7224989518485074	1.0321745720721005	0.2375971247709892	Epithelial	OSBPL11	0	13	FALSE
2	373	beta	-0.007177916054976711	-0.17572099295390917	0.10111411338214785	0.95	OSBPL1A	-9.936971155536488	10.501479565288749	0.06892888972385806	6.928762334962806	7.613952209676076	7.279354054307418	-0.6012896914018525	1.1798831617363423	0.06941323388412317	-0.17572099295390922	0.10111411338214785	-0.007177916054976711	-0.7193057275006018	0.9186886722671452	0.015503103788920027	Epithelial	OSBPL1A	0	13	FALSE
2	374	beta	0.034177953599596224	-0.10505097171534591	0.29796406729924163	0.95	OSBPL2	-9.893414500069976	6.790435325870719	-0.5329674217098609	6.169736722842108	6.772778725180997	6.451461136733687	-0.32492958980308956	1.1577932876922072	0.14909427329945227	-0.10505097171534604	0.29796406729924163	0.034177953599596224	-0.7187090082531632	0.7212673680463878	-0.06488519900858837	Epithelial	OSBPL2	0	13	FALSE
2	376	beta	0.03850445082460925	-0.15181422178089482	0.5165564413912835	0.95	OSBPL5	-10.975585815455892	9.636077097619918	-0.37085494463501956	4.440514262923178	5.468847313878257	5.021261183787475	-0.9689611950915332	1.7375444990615103	0.17746719655500415	-0.15181422178089485	0.5165564413912835	0.03850445082460925	-0.8207601028777594	1.1589825811874928	0.10692338715153425	Epithelial	OSBPL5	0	13	FALSE
2	377	beta	-0.010915577067165134	-0.16483375874427056	0.08878880968003024	0.95	OSBPL6	-9.03819320405893	12.2885542495928	0.3200947317587602	4.816779258348062	5.63287350208791	5.29694941362921	-0.5170794904636865	0.9204601862215716	0.03792743294181713	-0.16483375874427061	0.08878880968003024	-0.010915577067165134	-0.6698831128169813	1.0291143737660378	0.11294358744884311	Epithelial	OSBPL6	0	13	FALSE
2	378	beta	0.025503758705204837	-0.09222441967903636	0.30516000051725567	0.95	OSBPL7	-9.761155342013579	9.490324272283697	0.08712462883943303	4.645345791275212	5.488113657434373	5.145469510631489	-0.8796378125204491	0.7159209116013516	0.008086108564691797	-0.0922244196790364	0.30516000051725567	0.025503758705204837	-0.539491117083293	1.1788106435316723	0.307115156978536	Epithelial	OSBPL7	0	13	FALSE
2	379	beta	0.039311803721696265	-0.23223248892974904	0.2943664517739938	0.95	OSBPL8	-10.588111133231633	9.191029671162257	-0.3594843560048701	6.674023342319245	7.314884235113499	6.951993436057755	-0.5883705246804	1.7909428892590773	0.27952710611508824	-0.23223248892974904	0.2943664517739938	0.039311803721696265	-0.9844759501592376	0.4274611760830587	-0.25611363727520375	Epithelial	OSBPL8	0	13	FALSE
2	380	beta	-0.005065418760062087	-0.1674985125696789	0.12282722734673962	0.95	OSBPL9	-10.625061864614189	9.501429976266719	0.45997577641537474	7.8486345110847235	8.466976770683553	8.132197203726333	-0.41959179696105553	1.2175170997516787	0.08631524058754456	-0.16749851256967896	0.12282722734673962	-0.005065418760062087	-0.5356608329942424	1.1066803421560405	0.24091206676955598	Epithelial	OSBPL9	0	13	FALSE
2	382	beta	-5.866201666202157e-5	-0.12208394673232315	0.10468525857863069	0.95	OSCP1	-8.480146175415515	8.372239126983095	-0.2243375699486451	5.400179563560946	6.015656534817145	5.718104529707245	-0.5548680820458529	0.47104017383197316	-0.018721827615623274	-0.12208394673232326	0.10468525857863069	-5.866201666202157e-5	-0.6690492716456735	0.69060549994971	-0.028217291848206164	Epithelial	OSCP1	0	13	FALSE
2	383	beta	0.011357052313832843	-0.10853818573235119	0.17567259037487287	0.95	OSER1	-10.640804131622295	9.175217437697876	-0.5120033453672933	7.570796642493758	8.22089680441539	7.8850161393578455	-0.4446614294366368	0.9211657094075323	0.06249146624145175	-0.10853818573235144	0.17567259037487287	0.011357052313832843	-0.9739265600318683	0.5242262774679863	-0.3169010864508026	Epithelial	OSER1	0	13	FALSE
2	384	beta	0.07335063588534188	-0.14290682298327465	0.3192257900591811	0.95	OSER1-AS1	-8.90887720042431	10.295340317598558	-0.16971884436293128	5.144032297649636	5.888811091730541	5.544096035690013	-0.5680143091848064	1.9204473408173117	0.4279768510565672	-0.14290682298327465	0.3192257900591811	0.07335063588534188	-0.9602268073221641	0.6212715502785725	-0.22860524648825117	Epithelial	OSER1-AS1	0	13	FALSE
2	385	beta	0.020361743560132744	-0.13308828782481097	0.356444728629607	0.95	OSGEP	-8.314930140159776	8.365743223991856	-0.1955719589730565	6.231955367880494	6.8677796530918656	6.52991741070355	-0.4256322473720756	1.1553294954212177	0.07772730004057193	-0.13308828782481108	0.356444728629607	0.020361743560132744	-0.6595199089992445	0.9899645962180007	0.1169306201710798	Epithelial	OSGEP	0	13	FALSE
2	386	beta	-0.04823937558733318	-0.792494440016523	0.33473563797364275	0.95	OSGEPL1	-9.887317133133632	9.074101533173353	-0.7102153058108381	5.5119391644082185	6.319572604869249	5.927160399608512	-0.4136476134234408	7.041441867753858	0.5151596274046156	-0.7924944400165234	0.33473563797364275	-0.04823937558733318	-0.8276941776081801	0.9244705432507291	0.003908144589967704	Epithelial	OSGEPL1	0	13	FALSE
2	387	beta	0.005802410397049884	-0.15957617318288286	0.2555908239622596	0.95	OSGEPL1-AS1	-9.618961090892338	10.482527732273084	1.0287968689411846	1.094208031642552	2.485874077539469	1.7578743564494754	-0.8968576818420492	0.801312143301391	0.043597108300948	-0.15957617318288292	0.2555908239622596	0.005802410397049884	-1.3435393076532791	0.8898994601928246	-0.31062745385275914	Epithelial	OSGEPL1-AS1	0	7	FALSE
2	388	beta	0.038514111178838226	-0.0882068593135305	0.4427962595131042	0.95	OSGIN1	-8.981416681837032	9.226278054065821	-0.1143055043232664	3.9464577190915806	5.018571331110512	4.49780887968858	-0.6988862505341009	1.0313581170477557	0.039488379098722014	-0.08820685931353062	0.4427962595131042	0.038514111178838226	-1.2903847346886816	0.7096469031948267	-0.3204568632770063	Epithelial	OSGIN1	3	10	FALSE
2	389	beta	0.006834190148012146	-0.11497921985185752	0.23830785733679577	0.95	OSGIN2	-7.687427815914183	8.266703828369334	0.6637689733604699	5.869368404663079	6.549120372034945	6.22118355446892	-0.39930131558019893	0.5385076986280988	0.024559295929101006	-0.11497921985185755	0.23830785733679577	0.006834190148012146	-0.5962031979204152	1.1246420672332396	0.21985229996701947	Epithelial	OSGIN2	1	13	FALSE
2	391	beta	0.02421090376244056	-0.11016519598892643	0.16513511657621194	0.95	OSMR	-8.655950686920875	10.953114047105483	1.2028617098636083	6.060108465700701	6.68374319977561	6.368175010443597	-1.0201924273467606	0.5367858046744812	0.006947377313533168	-0.11016519598892643	0.16513511657621194	0.02421090376244056	-0.024124966228082745	1.4301068621122384	0.7014264390434709	Epithelial	OSMR	1	13	FALSE
2	392	beta	0.015581888579659295	-0.3221741129441703	0.30774526483129055	0.95	OSMR-AS1	-10.757142415356206	10.213044165418141	0.4216359448936856	1.8262481280176688	2.991930900828716	2.385888712770419	-0.646587150968084	2.5009905855008814	0.29871309860991585	-0.32217411294417064	0.30774526483129055	0.015581888579659295	-0.7999776830687763	1.0295724833764834	0.10239472946701494	Epithelial	OSMR-AS1	0	13	FALSE
2	393	beta	-0.012271441877269227	-0.159839384828174	0.09134014578577901	0.95	OSR1	-9.903614988942461	10.576066726923969	-0.5176272462801155	3.096181906614622	4.311773585509805	3.6722410894797943	-0.506611751746859	0.520028105995528	0.007600155154663797	-0.159839384828174	0.09134014578577901	-0.012271441877269227	-1.5739802434698855	0.39440631426105677	-0.5753413329637137	Epithelial	OSR1	1	9	FALSE
2	394	beta	0.6765629090919391	-0.021129096349299176	2.7000377620686438	0.95	OSR2	-3.8887774650607665	10.073382234284153	2.0240246167425617	5.284808397105084	6.365860634184005	5.914124662684143	-3.382382135960665	2.1890075029056546	-0.5114850819884017	-0.02112909634929919	2.7000377620686438	0.6765629090919391	-0.4422542603857303	1.2893857982989454	0.396946129667591	Epithelial	OSR2	0	13	FALSE
2	395	beta	0.013059982160828189	-0.17499201869176498	0.24430356610867754	0.95	OST4	-8.710818034247072	9.905798102388449	0.41756114460209987	7.6258307149996245	8.262108217811573	7.916348446042817	-0.4032432220270908	2.62181407099141	0.3299880035025628	-0.17499201869176512	0.24430356610867754	0.013059982160828189	-0.7486222101258135	0.8326580081006838	0.003849090580448071	Epithelial	OST4	0	13	FALSE
2	396	beta	0.02702359470039369	-0.13627346248582156	0.2602844658375701	0.95	OSTC	-10.944703315614083	8.520874668330404	-0.3802456052036543	8.028248240341707	8.633026536032169	8.321528165039918	-0.4518590341450138	1.0867369975377779	0.11533960171773704	-0.1362734624858216	0.2602844658375701	0.02702359470039369	-0.5806190147440814	0.6734482897091674	0.018766201510946105	Epithelial	OSTC	0	13	FALSE
2	397	beta	-0.01012720367927453	-0.19472488702573473	0.20321950360091293	0.95	OSTCP1	-10.798901453870196	11.414604552970214	0.8506296068412746	2.853051374965941	4.062013400218589	3.425528101009053	-0.5459729499608174	1.078488662341657	0.057045824574482165	-0.19472488702573473	0.20321950360091293	-0.01012720367927453	-1.1473436332196671	0.9330669585152771	-0.11146655727003063	Epithelial	OSTCP1	0	13	FALSE
2	398	beta	-0.006250135254989642	-0.16208072325269268	0.12536456067436327	0.95	OSTF1	-9.769053857544835	10.38390946182744	0.5623867065341089	6.297415446632105	6.847344032602484	6.5356071654634	-0.6879998347426034	0.7482139484249073	0.03149639323467488	-0.16208072325269277	0.12536456067436327	-0.006250135254989642	-0.5758858318567452	0.7282826324077386	0.11111935925311428	Epithelial	OSTF1	0	13	FALSE
2	399	beta	0.03838160830036608	-0.08771877640843867	0.34577037272461486	0.95	OSTM1	-8.918650716476652	10.129571308669007	0.33770771549431833	6.29052161101146	6.8964934009356185	6.5749775066195895	-0.7248535709268937	1.087935828264173	0.05436106528254879	-0.08771877640843868	0.34577037272461486	0.03838160830036608	-0.5482360339267116	0.9144711303978733	0.22216827618035728	Epithelial	OSTM1	0	13	FALSE
2	403	beta	0.0024940126457537884	-0.19345904312117984	0.14398635258635667	0.95	OTOL1	-9.612536701333646	10.490827887426994	-0.6705601226281416	4.245647728215717	5.559391241102395	5.022163286026547	-0.5128636493206424	1.043448260027303	0.04686433821824223	-0.19345904312117998	0.14398635258635667	0.0024940126457537884	-1.211117094242319	0.8903829024352847	-0.18103576921608636	Epithelial	OTOL1	0	13	FALSE
2	406	beta	-0.010707648376127013	-0.19439084414652905	0.11681085889679346	0.95	OTUB1	-9.33740594005647	10.192631625096352	-0.26075852968431873	7.235645089376033	7.895599108507725	7.536771760583601	-0.38729430798036146	1.0037375454522557	0.06662176961760033	-0.19439084414652918	0.11681085889679346	-0.010707648376127013	-0.6098900512927379	0.9259790299347049	0.11734382599725893	Epithelial	OTUB1	0	13	FALSE
2	407	beta	0.016947817869745786	-0.08727234288373052	0.249708882790957	0.95	OTUD1	-8.919288699121664	9.373821750336619	0.36368575672927844	5.845039697638476	6.478802628028144	6.160681057736247	-0.39899998342100657	1.094607592355415	0.07974352299868248	-0.08727234288373062	0.249708882790957	0.016947817869745786	-0.582058574705476	0.9630212265995353	0.1721662114840103	Epithelial	OTUD1	0	13	FALSE
2	408	beta	-0.017579689199014505	-0.27406678496080106	0.09563122160361288	0.95	OTUD3	-9.479531590531323	9.739767273783032	-0.29346457738559284	4.919479479108122	5.624320550773643	5.2999891373179	-0.6318620292891064	1.1168780387835864	0.061618973722263375	-0.27406678496080106	0.09563122160361288	-0.017579689199014505	-0.6161376618227272	1.277801473542525	0.28941684372730364	Epithelial	OTUD3	0	13	FALSE
2	409	beta	-0.007798491202635832	-0.1523385303396357	0.11313760703190408	0.95	OTUD4	-10.335108715281171	7.78051602992295	-0.9943840506603845	5.790535582878278	6.449690569822452	6.154846030275378	-0.5085057885520441	0.6838148604921679	0.04096370787454455	-0.15233853033963576	0.11313760703190408	-0.007798491202635832	-0.8488199447195306	0.6734601076844149	-0.18198837771912355	Epithelial	OTUD4	0	13	FALSE
2	410	beta	0.00969159024671587	-0.12079588945048647	0.1746987936675642	0.95	OTUD5	-8.395731370709274	9.80592383154712	0.28568459644184935	5.607584956400119	6.278093245088329	5.9634450396366905	-0.48802283334536156	0.9473193450127114	0.05521921533211039	-0.12079588945048648	0.1746987936675642	0.00969159024671587	-0.3131242300129936	1.3020952801204193	0.39118442202004255	Epithelial	OTUD5	1	13	FALSE
2	411	beta	-0.018433198059907768	-0.23848208343878247	0.07176964163857996	0.95	OTUD6B	-8.334454204195572	12.640710029167783	1.7383063667490715	5.9230674560514105	6.522557020233778	6.208809817255393	-0.42566042033673934	1.5944001052273298	0.09811813071637777	-0.2384820834387825	0.07176964163857996	-0.018433198059907768	-0.7638371947674347	0.6565947796456562	-0.044369042187907826	Epithelial	OTUD6B	0	13	FALSE
2	412	beta	0.02898688636030534	-0.1486992021966785	0.14895633615639536	0.95	OTUD6B-AS1	-9.19649207347488	9.532040275845501	-0.19906441217713086	7.168845429824303	7.759474895969567	7.430154999630027	-0.40574550615934324	1.3364396293964214	0.2889209415438444	-0.14869920219667865	0.14895633615639536	0.02898688636030534	-0.8317994962049253	0.6380491618557796	-0.10462809566857668	Epithelial	OTUD6B-AS1	0	13	FALSE
2	414	beta	0.00892791143533761	-0.13493584118614646	0.21655459450021036	0.95	OTUD7B	-10.444124640818668	9.642708801757397	-0.17752286495330027	4.314764604132728	5.529965304925003	4.975196190367964	-0.526410316338826	0.907689973569849	0.05448692134005509	-0.13493584118614646	0.21655459450021036	0.00892791143533761	-1.3194317165253813	0.7839251112015669	-0.272125745287062	Epithelial	OTUD7B	0	13	FALSE
2	415	beta	-0.022560362627804344	-0.269886986068393	0.21333239047451005	0.95	OTULIN	-10.292301939074216	11.414673031651665	0.7970639421767604	5.828585634003512	6.512534046170688	6.159106924208832	-0.6613061722322363	2.6321198587121244	0.21534617689145163	-0.2698869860683937	0.21333239047451005	-0.022560362627804344	-0.4507313057141617	1.211662960968564	0.3512476124850877	Epithelial	OTULIN	0	13	FALSE
2	416	beta	0.379853347793812	-0.07041754594760044	7.816482011127709	0.95	OTX1	-10.70448956342163	10.679469848575161	-1.0587260956733258	3.368035766040563	4.746660676845456	4.002666934186504	-0.6749377831793757	4.568100538076631	0.23199239106636443	-0.07041754594760045	7.816482011127709	0.379853347793812	-1.0974262031048387	1.122986538426224	-0.11328365548122529	Epithelial	OTX1	2	7	FALSE
2	417	beta	-7.861989172453232e-4	-0.16160074800677016	0.1566790664920302	0.95	OVCA2	-8.367451388602058	10.774817383429658	1.0361944893289599	3.2185176489172456	4.563101831501443	3.8466383433070237	-0.7280847364962202	0.7820523578725231	0.0017923345482221222	-0.1616007480067702	0.1566790664920302	-7.861989172453232e-4	-0.916212858095497	0.9402818043366652	-0.031162513926796018	Epithelial	OVCA2	0	13	FALSE
2	419	beta	-0.14295519130623388	-1.3237907346285493	0.09745279858315894	0.95	OVCH2	-9.219062343079923	10.42740161748071	0.032102001983471115	2.613536092278665	4.06945355531356	3.3994521672759705	-5.094416038783226	0.7937209522891671	-0.31060102443798765	-1.3237907346285493	0.09745279858315894	-0.14295519130623388	-0.7755044177231781	1.1210096411229766	0.16076080163787063	Epithelial	OVCH2	1	9	FALSE
2	420	beta	-0.03593088233155314	-0.40401183644916944	0.0748595271096052	0.95	OVGP1	-8.0244720420728	10.217964356425725	0.345251678612187	4.168906423550728	5.170988289959121	4.658631112486845	-1.4535601210420217	0.5692796871476482	-0.07500369574248544	-0.4040118364491697	0.0748595271096052	-0.03593088233155314	-0.5047343692063847	1.5990439551970839	0.3998390502198568	Epithelial	OVGP1	1	12	FALSE
2	421	beta	2.9595239448929562	-0.026479086240891285	8.449442507723708	0.95	OVOL1	-6.496552259400756	5.580707301115377	-0.2961700495632768	4.970188193154636	6.378981156414087	5.740163962747477	-1.6996459290745154	4.763288812025574	1.0910706964306345	-0.026479086240891292	8.449442507723708	2.9595239448929562	-0.9174183955058618	0.9585668867889041	0.02988303748612541	Epithelial	OVOL1	3	11	FALSE
2	422	beta	-0.01523521922406051	-0.24506058211899284	0.08388775261105075	0.95	OVOL2	-8.402415570585562	9.330634953081084	0.22965065729226897	5.159591135254291	5.733141083040314	5.49454224020957	-0.55710119490187	0.663712193111244	0.023405067479928654	-0.24506058211899293	0.08388775261105075	-0.01523521922406051	-0.5485682046706322	0.6411920550482089	0.04832527954743312	Epithelial	OVOL2	0	13	FALSE
2	426	beta	-0.02247047010204795	-0.2517125564000448	0.09379500204290864	0.95	OXA1L	-8.443754954649703	9.32707587596133	0.8590171814836364	6.275212197009354	6.931308713656934	6.581568205188692	-0.4929199380266429	1.0524018571951193	0.08724585272718595	-0.251712556400045	0.09379500204290864	-0.02247047010204795	-0.3770536772985039	1.0756649129141431	0.342276234781054	Epithelial	OXA1L	0	13	FALSE
2	427	beta	0.051593818888715705	-0.05016525313149193	0.3616967273184163	0.95	OXCT1	-10.15778954517358	10.49487237079358	0.9435959932952953	6.697966393512884	7.374449391586228	7.02355479383567	-0.916439628291521	1.1131391493539031	0.1223741413592811	-0.05016525313149193	0.3616967273184163	0.051593818888715705	-0.7204925507729837	0.7006248349847772	-0.04041154944202974	Epithelial	OXCT1	1	13	FALSE
2	428	beta	-0.030804932782908804	-0.521160675228517	0.08633889687926788	0.95	OXCT1-AS1	-11.05529148034421	7.882289536027326	-1.0494080689877219	2.0467975132850924	3.3183728755543185	2.644925710794863	-1.7602302567816273	0.3453356815131448	-0.13000216774683157	-0.5211606752285175	0.08633889687926788	-0.030804932782908804	-0.7380622797898667	1.0978784432925701	0.19991994472514854	Epithelial	OXCT1-AS1	3	6	FALSE
2	430	beta	-0.012108964805933651	-0.26302877966728083	0.17090255614045433	0.95	OXER1	-8.282053889175575	8.326524650408434	0.11231009008571415	3.128044660859189	4.373814063900226	3.7582340782813177	-0.5160660604585016	0.8043454943522341	0.07994807982039827	-0.263028779667281	0.17090255614045433	-0.012108964805933651	-0.7138589795008478	0.9603329275972662	0.06548139735063488	Epithelial	OXER1	1	12	FALSE
2	432	beta	-8.934970400209277e-4	-0.14051022390229864	0.12631600312408992	0.95	OXLD1	-10.156123489904166	10.662843590563982	0.2308132078678664	6.0353042971201685	6.736086324403216	6.3688672365099785	-0.42642458491602847	0.7485913197645947	0.042151006786539644	-0.14051022390229892	0.12631600312408992	-8.934970400209277e-4	-0.822788956945536	0.8062996023316876	-0.07879150723602724	Epithelial	OXLD1	0	13	FALSE
2	433	beta	0.04090163728286418	-0.06721527515904152	0.2841196849484924	0.95	OXNAD1	-9.334805426006348	8.239845595167155	-0.7931963876242386	5.416818217971132	5.935349220338414	5.668970884482027	-0.34786192972883284	1.6088971736026567	0.24639211526032143	-0.06721527515904153	0.2841196849484924	0.04090163728286418	-0.6291322533657432	0.6203365009670598	-0.055703092408845016	Epithelial	OXNAD1	0	13	FALSE
2	434	beta	-0.08053655602414277	-0.5349569754250281	0.058147340894177404	0.95	OXR1	-10.408838747846405	12.330316831363827	-0.2967736931127402	7.152363211036251	7.733668443330452	7.435296195452383	-2.4333324100254927	1.1893751458866766	-0.09496501414395654	-0.5349569754250282	0.058147340894177404	-0.08053655602414277	-0.83432387523923	0.6476934741867808	-0.14485437046594785	Epithelial	OXR1	1	13	FALSE
2	435	beta	-0.009921122999960907	-0.16195513784714524	0.10957924635559453	0.95	OXSM	-11.345599793618204	8.317765841494412	-1.7115315360903165	5.897900781233746	6.542515229110758	6.204829788184707	-0.5755796407946518	0.8087838420380424	0.02894792206079689	-0.16195513784714527	0.10957924635559453	-0.009921122999960907	-0.5458950027186594	0.9982526904302519	0.13329555018641975	Epithelial	OXSM	0	13	FALSE
2	436	beta	-0.022610999305981542	-0.23136360995165123	0.1550954066685391	0.95	OXSR1	-9.18722882003221	10.284087547210298	0.25667850786012825	5.751211987086913	6.492943726118626	6.141383465521146	-0.47364088905528184	1.038797096774483	0.09662068857673164	-0.23136360995165142	0.1550954066685391	-0.022610999305981542	-0.8621533502647938	0.7350496306871883	-0.1718016957050206	Epithelial	OXSR1	0	13	FALSE
2	438	beta	0.008206784504984585	-0.12272925149820597	0.18198765432932495	0.95	OXTR	-8.720067756978487	9.208015156119568	0.12528067967218948	2.4503912138107533	3.788221389460879	3.093657561847745	-0.4626292593545548	0.6636912430499669	0.03309143656961464	-0.12272925149820597	0.18198765432932495	0.008206784504984585	-0.5224736934748291	1.3430498004146112	0.2903724743001165	Epithelial	OXTR	1	5	FALSE
2	441	beta	0.008337070615885615	-0.08161197663311712	0.13629328297685964	0.95	P2RX4	-10.36757395522082	9.355533383152926	-0.033766620401836166	6.2866872621033	6.871814529793485	6.566698742186899	-0.34509376989575125	0.478118907038718	0.030940357072977216	-0.08161197663311713	0.13629328297685964	0.008337070615885615	-0.6339133366685503	0.7416882685525572	0.09870891748786748	Epithelial	P2RX4	1	13	FALSE
2	443	beta	0.04011338788806304	-0.0849382064468308	0.4907963630342685	0.95	P2RX5-TAX1BP3	-8.817328713729458	7.9098037600479385	-0.28413258008540193	2.2751590966081907	3.5306333985509566	2.8681915319610463	-1.548248794952067	0.6861690222982265	-0.048675651671366775	-0.08493820644683081	0.4907963630342685	0.04011338788806304	-1.1107998382308069	0.7318418779916955	-0.25695256169405245	Epithelial	P2RX5-TAX1BP3	0	11	FALSE
2	445	beta	0.017609182370282365	-0.10239282604826397	0.2429107560694128	0.95	P2RX7	-10.473409815121009	10.126121398340572	-0.18301473897468507	2.818738173921366	4.046378172568363	3.4055467255025795	-0.7161772968178156	0.8852069474357942	0.028980325068684105	-0.10239282604826407	0.2429107560694128	0.017609182370282365	-0.8957683321869903	1.0940366644140542	0.06459444743499441	Epithelial	P2RX7	0	12	FALSE
2	446	beta	-0.0831970076795486	-1.0302142091710944	0.25733328163919894	0.95	P2RY1	-9.00287025422986	9.201176933564588	-0.09937986418660186	5.536028567485868	6.421391878511242	6.049458612989736	-0.6062475824411042	6.038167845854194	0.4915216516792282	-1.0302142091710977	0.25733328163919894	-0.0831970076795486	-0.6360231906771787	1.142543341088494	0.1865594612758218	Epithelial	P2RY1	1	13	FALSE
2	448	beta	0.02042955029248208	-0.1031762100202623	0.2803876184208714	0.95	P2RY11	-10.170579826674832	8.2251361899765	0.16652884980287647	0.8624727659250369	2.166311963450607	1.5135904972955456	-0.7291735400888163	0.7921973610987522	-0.012622467803889188	-0.1031762100202624	0.2803876184208714	0.02042955029248208	-1.140959546878674	0.8900273845563221	-0.16192739300319545	Epithelial	P2RY11	0	7	FALSE
2	452	beta	-0.03854400910577692	-0.40380581899308804	0.08696349294338794	0.95	P2RY2	-8.913834824015302	10.135331610675518	1.312827416942777	3.1985973993552936	4.438786935491584	3.8107667769110094	-0.6555412218897796	0.8784633728730572	0.10448526255828984	-0.4038058189930883	0.08696349294338794	-0.03854400910577692	-0.6561565774248024	1.288590543724022	0.272979749495777	Epithelial	P2RY2	3	8	FALSE
2	455	beta	0.11407153051450089	-0.16964969846279487	1.4888110725937602	0.95	P3H1	-7.586707662537368	10.858071138349118	0.09785629755848625	5.37013354854354	6.119067703300373	5.743125706970507	-0.2989814057759438	7.467512810182785	0.6668409989547492	-0.16964969846279493	1.4888110725937602	0.11407153051450089	-0.7075410944743876	0.826922185419715	0.04474109167800161	Epithelial	P3H1	1	13	FALSE
2	456	beta	0.06981467148538409	-0.05326998396775151	0.4913768677984916	0.95	P3H2	-8.576496968791659	10.251890726446426	0.7488047265244009	6.4795492963567956	7.113353375831793	6.806713425933165	-2.325573768191957	0.38347390584388424	-0.24825954219049043	-0.05326998396775152	0.4913768677984916	0.06981467148538409	-0.044718025831841514	1.4618105762444829	0.664985204684213	Epithelial	P3H2	3	13	FALSE
2	457	beta	0.030008157602207066	-0.1255344955613575	0.3783034981211735	0.95	P3H2-AS1	-8.48442122241619	9.456785045251822	0.08510005542652152	0.5281930544716656	1.961262548440906	1.2010239886036251	-1.419936020614657	0.5503152381108709	-0.06116989077128494	-0.1255344955613575	0.3783034981211735	0.030008157602207066	-0.3952846174174674	1.4352090856555577	0.49781455847228523	Epithelial	P3H2-AS1	0	6	FALSE
2	458	beta	0.010453872939746556	-0.1300614856882298	0.17845442464078126	0.95	P3H3	-9.240478032173783	8.986037242509669	0.39310424776272834	4.274442436224305	5.346422224706183	4.885274087939768	-0.7027447247929609	0.6555168951298845	0.03008820467391655	-0.1300614856882298	0.17845442464078126	0.010453872939746556	-0.34552119469526854	1.451810619038156	0.580134340642572	Epithelial	P3H3	0	13	FALSE
2	459	beta	0.022761789788383703	-0.10801079592269844	0.2526253074866377	0.95	P3H4	-8.774430779687215	8.615112476543281	0.5106540893263464	5.233253382916195	5.858355415899725	5.483144601797614	-0.5387491073129613	0.7430053747358204	0.09831558167950746	-0.10801079592269845	0.2526253074866377	0.022761789788383703	-0.2268364851982785	1.2776497169601353	0.4744833449377093	Epithelial	P3H4	0	13	FALSE
2	460	beta	9.892170171014241e-4	-0.25948003708261164	0.2478683983599495	0.95	P4HA1	-10.17569158919885	9.388479214731404	-0.20146919788849407	7.250606417609889	7.830893518402818	7.545278738523606	-0.4511727794812461	2.6340924294478487	0.35414031912694144	-0.25948003708261175	0.2478683983599495	9.892170171014241e-4	-0.5890084625582895	1.0058772489006518	0.1496769702622355	Epithelial	P4HA1	0	13	FALSE
2	461	beta	-0.05586796590876391	-0.8230823700721801	0.24300132335956035	0.95	P4HA2	-10.010350790446576	12.542596069033479	0.2675316354649817	5.92742774446007	6.507654034819244	6.221401726337147	-0.5403925079016539	7.5603604310833346	0.6815478685186633	-0.8230823700721813	0.24300132335956035	-0.05586796590876391	-0.404775642781571	1.1307551174844814	0.30462490145467885	Epithelial	P4HA2	0	13	FALSE
2	463	beta	1.0182459493521476	-0.01139603246146966	2.397153273634007	0.95	P4HA3	0.015671867484295696	13.031213183437005	5.236424985770094	0.8508538964804506	3.486687814213507	1.9972602223646472	-11.994513640862273	0.17024841906878366	-4.480605280051895	-0.011396032461469727	2.397153273634007	1.0182459493521476	-0.009214283783847364	2.178490036574621	1.1991737882661762	Epithelial	P4HA3	1	7	FALSE
2	465	beta	0.038391885524730884	-0.09256904469878215	0.39169413059855374	0.95	P4HB	-10.06909535171027	10.182002921335025	-0.17613369550244945	8.326552801898162	8.929141054075135	8.612833012156782	-1.1252940794673778	1.357228295628761	0.05785878943406148	-0.09256904469878217	0.39169413059855374	0.038391885524730884	-0.3362813999966327	1.228381989241534	0.40640130652869666	Epithelial	P4HB	0	13	FALSE
2	466	beta	0.016136981675809202	-0.09016858118577008	0.276623569529923	0.95	P4HTM	-9.100174287299605	9.92470330516013	-0.04328800115693774	6.7475209621619925	7.442198482917378	7.061472602400234	-0.33966547146792764	1.5700344248819793	0.1012660263720294	-0.09016858118577016	0.276623569529923	0.016136981675809202	-0.7385763660250934	0.9450075981471673	0.145492411502334	Epithelial	P4HTM	0	13	FALSE
2	467	beta	-0.007968288217133362	-0.1344698269870835	0.09087155333264983	0.95	PA2G4	-9.207291972384748	9.24379569136749	0.15926241152974	7.108227265004247	7.757232225106498	7.411251686629819	-0.42432670091347857	0.5587297444466494	0.018637211013066146	-0.13446982698708368	0.09087155333264983	-0.007968288217133362	-0.9032524356463965	0.5686974099981407	-0.19890647328970057	Epithelial	PA2G4	0	13	FALSE
2	468	beta	-0.1047112997094313	-0.4839904407171614	0.1170385779440829	0.95	PA2G4P4	-7.595032066351463	10.015636319878622	0.9678692483110262	5.398473233038147	6.05842263641411	5.719871935695625	-0.4041480259331346	3.2430449761867064	0.5590043771461208	-0.4839904407171629	0.1170385779440829	-0.1047112997094313	-0.7655514670318762	0.7066026417159527	-0.11693143532186703	Epithelial	PA2G4P4	0	13	FALSE
2	469	beta	0.0043338284774919675	-0.14707637216386238	0.14569266922484364	0.95	PAAF1	-10.280696671618035	12.542530630126034	1.367899611241941	5.955118140764059	6.635839046073466	6.265558485144819	-0.4150809823252686	1.26945028535343	0.1010944284307808	-0.14707637216386255	0.14569266922484364	0.0043338284774919675	-0.625738041018436	1.0283283704299058	0.15263695031473715	Epithelial	PAAF1	0	13	FALSE
2	470	beta	-0.022932419610425445	-0.3625296758054431	0.16155763784003607	0.95	PABPC1	-9.222543114096128	10.92595194863605	0.44949588923709805	8.189231782981949	8.788742789045974	8.474958876521455	-0.5446930861684918	1.5699788974041375	0.14753164416336473	-0.3625296758054432	0.16155763784003607	-0.022932419610425445	-0.5943030917358052	0.8431495054459462	0.07748841453069477	Epithelial	PABPC1	0	13	FALSE
2	471	beta	-0.005929066372263711	-0.3376068787955119	0.3387579215995767	0.95	PABPC1L	-7.950537596059963	9.532921721536267	0.08664063998282345	4.205885933322303	5.337965270716779	4.766558748814502	-0.844588751497556	1.7787178614679224	0.1687422362462651	-0.3376068787955121	0.3387579215995767	-0.005929066372263711	-0.7243263775705266	1.2031541939510213	0.21740934280096608	Epithelial	PABPC1L	0	13	FALSE
2	472	beta	9.893643994266597e-4	-0.20677715395169952	0.1704881905099028	0.95	PABPC1L2A	-9.71371670901498	11.319326670131712	1.123624208217401	2.087270527042867	3.5733453992381286	2.730338626854775	-0.7046606053145557	0.6232972231752107	0.010884381987822087	-0.20677715395169952	0.1704881905099028	9.893643994266597e-4	-0.8822156387614779	1.111650450473605	0.07304632809225849	Epithelial	PABPC1L2A	0	10	FALSE
2	473	beta	0.0032680136792041475	-0.8421488842975825	1.4461273477398564	0.95	PABPC1L2B	-10.395652596206661	9.490683807199638	0.02075673402652769	1.7979318769747301	3.123476990830893	2.430336231093371	-1.5724653411870115	6.480985641459582	0.4896648006245794	-0.8421488842975833	1.4461273477398564	0.0032680136792041475	-0.7447446753117453	1.2351371154739565	0.17264667574998377	Epithelial	PABPC1L2B	0	9	FALSE
2	476	beta	-0.028566025699558184	-0.274285680799656	0.08019785103698619	0.95	PABPC3	-7.54691551469913	8.2708421909484	0.783127345995158	5.4694703940495515	6.104465523770346	5.766621126187232	-0.2985633087361832	1.1401801072109445	0.08800148600648634	-0.274285680799656	0.08019785103698619	-0.028566025699558184	-0.7725087806908439	0.6072781838814495	-0.07636880702197416	Epithelial	PABPC3	0	13	FALSE
2	477	beta	2.894300623906516e-4	-0.12163638795917399	0.1545697569974626	0.95	PABPC4	-9.195081790985409	10.3197615608441	0.359867345095711	5.760628283743502	6.491888655652645	6.118900284652778	-0.3849298205197298	1.13313796256329	0.08310705383430968	-0.12163638795917403	0.1545697569974626	2.894300623906516e-4	-0.9682531797597854	0.4809069406880637	-0.2668098749560454	Epithelial	PABPC4	0	13	FALSE
2	478	beta	-0.09680213393172027	-1.1929994004521518	0.19546518615254596	0.95	PABPC4L	-10.793205928976832	9.18468989018586	-0.5738074239785277	1.9037663651678165	3.441146524963628	2.753628850143545	-5.550726843740179	0.6899452550281123	-0.4316086029063622	-1.1929994004521522	0.19546518615254596	-0.09680213393172027	-0.4393423330017772	1.4238659567553098	0.48342855322973444	Epithelial	PABPC4L	1	7	FALSE
2	479	beta	0.011425653393931267	-0.19394889448791647	0.2876977967100099	0.95	PABPC5	-9.49418126840006	11.697463982754375	-0.10562087702497705	3.106869981736278	4.356965199199193	3.7091335625568633	-0.46426035375823704	1.6980861720006553	0.11607480779864242	-0.19394889448791652	0.2876977967100099	0.011425653393931267	-0.5833051922960397	1.283389095854496	0.2716105645963905	Epithelial	PABPC5	3	9	FALSE
2	481	beta	0.00333913349362244	-0.11609354216107017	0.11134905451688286	0.95	PABPN1	-9.010021162158841	10.559384304697979	0.37636656585853046	4.846801273849585	5.686807794766246	5.410707218204956	-0.37100207639385585	0.5698272250989089	0.03945366464698638	-0.11609354216107022	0.11134905451688286	0.00333913349362244	-0.525422312829453	0.780505102550998	0.09538962446490414	Epithelial	PABPN1	0	13	FALSE
2	483	beta	-0.01183094447150896	-0.22326325859038548	0.1078597226210095	0.95	PACERR	-8.383121382058205	8.697205497091375	-0.23078246276358394	2.92456614686671	4.274491206412172	3.508772944170564	-0.48613535949141023	0.6382941090630729	0.021761889716900015	-0.22326325859038557	0.1078597226210095	-0.01183094447150896	-1.1202720868513227	0.8208359635117676	-0.19330245758051437	Epithelial	PACERR	1	8	FALSE
2	484	beta	-0.010075248405982696	-0.24218596600269865	0.4160972953864681	0.95	PACRG	-8.472135141163266	11.082691333937364	2.419279655422192	4.553650653577405	5.541449650472932	5.143593418486819	-1.3259163827834832	1.9436746221698438	0.21307259417836008	-0.24218596600269895	0.4160972953864681	-0.010075248405982696	-1.1509619682422312	0.8520794234739988	-0.15410844495086512	Epithelial	PACRG	0	13	FALSE
2	487	beta	0.002547718693777544	-0.09623826709721138	0.14136681334731868	0.95	PACRGL	-10.708799225714468	11.925840236421925	-0.3371261728075551	5.661673543123295	6.33830088054399	6.005470751965825	-0.3909854139595158	1.0797616973283242	0.07735728195167518	-0.09623826709721141	0.14136681334731868	0.002547718693777544	-0.7307775547438549	0.8485902230371216	-0.10884082497952006	Epithelial	PACRGL	0	13	FALSE
2	488	beta	-0.0424864586516803	-0.3313833689548382	0.16601987613405858	0.95	PACS1	-12.344509306125014	9.503443018116794	-0.30145664585108994	5.435687892157908	6.273615846267065	5.91611365349251	-0.569210703765197	2.052464135740256	0.31024352973953495	-0.33138336895483866	0.16601987613405858	-0.0424864586516803	-0.7423358884395039	0.9056550431257807	6.244948172987408e-4	Epithelial	PACS1	1	13	FALSE
2	489	beta	-0.0032320877835800873	-0.16984867934729936	0.13434251299340497	0.95	PACS2	-9.797726504012529	9.454053888605559	0.04961785109535861	5.053363904084969	5.758572822617347	5.462517157969922	-0.47838955583824017	0.8423740088684725	0.04477892537983177	-0.16984867934729944	0.13434251299340497	-0.0032320877835800873	-1.0138446257750826	0.6003005731535282	-0.19441367888117142	Epithelial	PACS2	0	13	FALSE
2	490	beta	0.028771816182873375	-0.15104063968611287	0.4381566590302902	0.95	PACSIN1	-9.092275544693623	10.952389502318233	0.3324265558359407	1.1771785055393096	2.5849007377746007	1.8648996028210447	-1.4257902251681023	0.8037789902978186	-0.054531840169749456	-0.15104063968611295	0.4381566590302902	0.028771816182873375	-0.573072458178019	1.289165303482052	0.37806554813641363	Epithelial	PACSIN1	0	6	FALSE
2	491	beta	-0.021087538803545147	-0.1948737688589529	0.18495731748595826	0.95	PACSIN2	-7.933380152944312	9.361171746358286	0.2984967270574126	6.3042488915696815	6.966491557533353	6.626090473696328	-0.31058079309905096	1.16087626755963	0.12799220841077286	-0.19487376885895305	0.18495731748595826	-0.021087538803545147	-0.32788098594024445	1.2645736758900916	0.37738502067755686	Epithelial	PACSIN2	0	13	FALSE
2	492	beta	0.03431582634444737	-0.13106573881698325	0.13681680250696346	0.95	PACSIN3	-10.324316050253207	8.791306366629806	-0.04537785226068513	5.715434983528251	6.318549161884015	6.011886248530714	-0.596512846355541	0.7746541678118571	0.09053424766322994	-0.13106573881698325	0.13681680250696346	0.03431582634444737	-0.33576300862549424	1.233852644842896	0.4469284823409931	Epithelial	PACSIN3	0	13	FALSE
2	494	beta	-0.007875473461198924	-0.19156161718502537	0.1258873082963549	0.95	PADI2	-10.148564036392285	8.253991343228375	0.09002097889787024	3.6967921146259597	4.806521983994177	4.232655746919103	-0.5217944893136647	0.6300495643485202	0.008936446674275515	-0.19156161718502548	0.1258873082963549	-0.007875473461198924	-1.21150323424862	0.6357071856563249	-0.31894346645731303	Epithelial	PADI2	3	9	FALSE
2	498	beta	0.010429235611929712	-0.11294646026288548	0.2438841786666365	0.95	PAF1	-8.56067358808783	7.4429963657213	-0.30095122847356337	6.060425004983013	6.747079917028147	6.380825231166955	-0.25173866681050017	1.0981640629911291	0.09066108591311248	-0.11294646026288559	0.2438841786666365	0.010429235611929712	-0.6161716746493201	1.0908332539274153	0.18759944708796614	Epithelial	PAF1	0	13	FALSE
2	499	beta	0.006586737986662922	-0.14585019622264808	0.19695987831760414	0.95	PAFAH1B1	-10.63777316750006	8.009927864827505	-1.2802484581235978	6.133292644819449	6.743209948222596	6.433426154955376	-0.5181813284629552	1.0925795815469068	0.08727213453949034	-0.14585019622264808	0.19695987831760414	0.006586737986662922	-0.6190386796057876	0.7543937088308219	0.021235098321422598	Epithelial	PAFAH1B1	0	13	FALSE
2	500	beta	0.04366958775125632	-0.06725891294058628	0.27168281863945	0.95	PAFAH1B2	-7.947553344020488	10.4326268814984	0.6433491194655004	7.063078151160937	7.6789192880090384	7.3397227368263565	-0.2933734040887959	1.171915781685505	0.22778158434877624	-0.06725891294058628	0.27168281863945	0.04366958775125632	-0.7741205320869028	0.5899683591551838	-0.11500333141307319	Epithelial	PAFAH1B2	0	13	FALSE
2	501	beta	0.0044025688447176066	-0.11254294383418814	0.17644652462311794	0.95	PAFAH1B3	-8.711294138870135	9.862748980361191	0.4477141324632527	5.554703013815261	6.233877328347811	5.855782806731281	-0.3150756925699832	0.7414914124196929	0.05427237442395222	-0.11254294383418825	0.17644652462311794	0.0044025688447176066	-0.5428548146957766	0.9806236865452018	0.12943124245280607	Epithelial	PAFAH1B3	0	13	FALSE
2	502	beta	0.00931717200421024	-0.09575447475893266	0.1474822981839317	0.95	PAFAH2	-9.85587649181892	9.11882968787765	-0.9194073955756834	5.452120369996977	6.119345558676176	5.754831272104277	-0.49036412449265965	0.5257027670918657	-0.005833464843692223	-0.09575447475893276	0.1474822981839317	0.00931717200421024	-0.3951496124267155	1.2073535964664817	0.33965655012341694	Epithelial	PAFAH2	0	13	FALSE
2	503	beta	-0.01792532044681575	-0.311686593353275	0.1169530491168248	0.95	PAG1	-9.385154230794274	8.820971502150933	-0.27844114643169243	4.586080899167939	5.3751116038447675	5.0127465336677455	-0.9321177179665944	0.8129432251264941	-0.02215855071809756	-0.3116865933532753	0.1169530491168248	-0.01792532044681575	-0.7085238444023091	1.103166096467127	0.20525444619086067	Epithelial	PAG1	0	13	FALSE
2	506	beta	0.05561687426811985	-0.12300439673430638	0.6793366762892826	0.95	PAGR1	-11.926507310805528	8.451469688092917	-1.54982991272335	6.654065417071536	7.283278099792593	6.936984383373899	-0.3283252978031107	6.3677051888937415	0.7123095843490066	-0.12300439673430645	0.6793366762892826	0.05561687426811985	-0.6074925819750809	0.7616490463427404	-0.01319783101008294	Epithelial	PAGR1	0	13	FALSE
2	508	beta	0.021850197957037274	-0.13622960999538405	0.2279149894169978	0.95	PAICS	-9.977124382417431	10.443886863316797	0.22775965715829533	7.321095909779091	7.972563447284302	7.630917886565384	-0.5972018856687578	1.9912354204450702	0.14217540395626274	-0.13622960999538425	0.2279149894169978	0.021850197957037274	-0.6669183001288697	0.8840971398908772	0.04143753131700745	Epithelial	PAICS	0	13	FALSE
2	509	beta	0.07744423277918948	-0.23382774244541427	0.995444683013937	0.95	PAIP1	-10.340300780290214	9.106874609953103	0.03576221815057149	7.057120870418075	7.6835423748308225	7.337651435178497	-0.4131378716941999	7.088820630993043	0.8281213890956466	-0.23382774244541432	0.995444683013937	0.07744423277918948	-0.8100597172628576	0.8476581800685269	-0.07633155440150123	Epithelial	PAIP1	0	13	FALSE
2	510	beta	-0.009422475448898376	-0.20357604393669543	0.13636548742205926	0.95	PAIP2	-7.276682301687353	9.088857150402099	1.174729881175169	8.613706365475831	9.234081216552452	8.937070954947819	-0.3052536899325092	1.2423072074074393	0.09621026651936984	-0.20357604393669548	0.13636548742205926	-0.009422475448898376	-0.712607005229713	0.788339833891372	-0.021496845510357035	Epithelial	PAIP2	0	13	FALSE
2	511	beta	0.029460648014265647	-0.11913561281438129	0.3273466048417678	0.95	PAIP2B	-8.736166985527333	9.10164908281627	-0.30940298902592056	5.238978210317752	5.965606299767819	5.605202073186431	-0.5029392558259673	1.2517649328389828	0.08414492556553706	-0.11913561281438136	0.3273466048417678	0.029460648014265647	-0.656293827139865	0.9167807548082796	0.10320583363043512	Epithelial	PAIP2B	0	13	FALSE
2	512	beta	-0.02240396632388981	-0.3331560869082295	0.09339819858751366	0.95	PAK1	-9.108792630796977	7.631422520468426	-0.36663654974646487	5.866871141882716	6.531731854254957	6.2019795905575625	-0.7250080418895468	1.4069497422586228	0.11845295914379644	-0.3331560869082297	0.09339819858751366	-0.02240396632388981	-0.6871772806182564	0.8502309096080988	0.032157232051143896	Epithelial	PAK1	0	13	FALSE
2	513	beta	-0.05811299435476001	-0.47590937514101206	0.0840634046802153	0.95	PAK1IP1	-8.98276717098939	8.258427760402812	-1.3448800776551908	7.590180540862514	8.266367589616982	7.9696708030910575	-1.477276050499842	0.4878749256977883	-0.1107404165831959	-0.47590937514101217	0.0840634046802153	-0.05811299435476001	0.02580953129305149	1.5502939130711737	0.7401765362283448	Epithelial	PAK1IP1	1	13	FALSE
2	514	beta	0.0023272621331405655	-0.1305910385729253	0.15928793477439743	0.95	PAK2	-10.391768235117206	8.980261909076535	-0.18329948237137653	6.206820528859483	6.8339882333172	6.5209180729633545	-0.3421882120940236	0.9717048356603775	0.06537824684878146	-0.1305910385729253	0.15928793477439743	0.0023272621331405655	-0.5023001089397574	0.9259171238508613	0.15490242186624134	Epithelial	PAK2	0	13	FALSE
2	515	beta	0.022312590120970168	-0.20838669226870937	0.2218254562553997	0.95	PAK3	-10.424473720173284	9.648678797351023	-0.5429816052092447	4.203849982660113	5.287186548924512	4.710435217132261	-0.5913578099170822	1.4067806995890855	0.18249321600179425	-0.20838669226870946	0.2218254562553997	0.022312590120970168	-1.1120421202069806	0.8611723293200215	-0.10868314946582965	Epithelial	PAK3	0	13	FALSE
2	516	beta	-0.03470107802987433	-0.6960244378810297	0.13013584072482637	0.95	PAK4	-10.576572574028706	11.180806841357661	0.20664071568543668	5.237320724963978	5.748668336080661	5.500974461709238	-0.6144924390849275	4.2720371700864925	0.3687861185540476	-0.6960244378810303	0.13013584072482637	-0.03470107802987433	-0.4583248497201952	0.8796610216887347	0.19303042273733106	Epithelial	PAK4	0	13	FALSE
2	517	beta	-2.116278933740371	-6.812904585607487	0.001622045670246339	0.95	PAK5	-11.286038476940222	0.8726954837225005	-3.350791666316644	1.9920349510132618	3.915065298933925	2.9248339915740633	-19.08767829592102	1.483362961406418	-5.619098958582995	-6.812904585607487	0.001622045670246339	-2.116278933740371	-0.9201799297545612	0.8383811097878198	-0.05020948561106025	Epithelial	PAK5	1	6	FALSE
2	518	beta	0.011783829047442743	-0.09165956307745665	0.20174268383803146	0.95	PAK6	-10.83875191379365	8.735956326339418	-0.8941714841104479	3.958575808817107	5.246838053135711	4.5721573162073526	-0.44079206363546547	0.7670283943162355	0.03799082217265052	-0.09165956307745673	0.20174268383803146	0.011783829047442743	-1.19480167740675	0.9520559486479073	-0.17765906624240535	Epithelial	PAK6	0	13	FALSE
2	519	beta	-0.01760395305323229	-0.3391051167203271	0.1304026255963969	0.95	PALB2	-9.607414054239484	8.768101536878104	-0.7067485825086058	4.818980854837186	5.414291848075447	5.1296068742312935	-0.7539647360609023	1.264453821635429	0.08858082117327418	-0.33910511672032717	0.1304026255963969	-0.01760395305323229	-1.0234982887648565	0.7553373823854725	-0.21329898219045418	Epithelial	PALB2	2	12	FALSE
2	521	beta	-0.0804425034992126	-0.5117484879491525	0.06415309617489172	0.95	PALLD	-9.377400093918897	9.678938093981145	-0.40243301658948993	7.379295525355449	8.027393379632624	7.698510677869783	-1.6303986568382014	0.9697294235146097	-0.04842910140080772	-0.5117484879491526	0.06415309617489172	-0.0804425034992126	-0.49910504620601054	0.9231492989859844	0.1927600803612625	Epithelial	PALLD	1	13	FALSE
2	522	beta	-0.21132151347540998	-4.112278711302986	0.39766984070733885	0.95	PALM	-9.044135392832425	9.788344974912704	0.718679772250509	3.30932800034871	4.442013473020157	3.8368019113522345	-0.42587320655297933	20.430407705167227	1.3687989828349567	-4.112278711302988	0.39766984070733885	-0.21132151347540998	-0.7641637575575878	1.108851185884827	0.13534707930001735	Epithelial	PALM	0	13	FALSE
2	524	beta	0.12302197766800554	-0.16413654635797773	1.0891380164087827	0.95	PALM3	-6.734304684631298	9.639621109050035	1.8231833923969774	1.473318678627964	2.904493040054458	2.1450899978602447	-4.273236338390195	1.0465138285608584	-0.3713266752223253	-0.16413654635797773	1.0891380164087827	0.12302197766800554	-0.8101580424376709	1.4058883779359126	0.3252150613766156	Epithelial	PALM3	0	8	FALSE
2	525	beta	-0.010701337228078119	-0.24570355839348879	0.15604556144702608	0.95	PALMD	-12.29151046569644	7.343875838764437	-1.2161075076631842	6.594850891309813	7.27142002720289	6.920544481838898	-0.7153159986944329	1.022884875436269	0.03109947317296685	-0.24570355839348884	0.15604556144702608	-0.010701337228078119	-0.44473296493407427	1.1842656238756337	0.3573495715924682	Epithelial	PALMD	0	13	FALSE
2	526	beta	0.008414274318538393	-0.18374955536666168	0.1805256522835832	0.95	PAM	-10.025047040875851	10.641466332787772	-0.17084117680991762	7.009582054240779	7.680258591484577	7.346705348423579	-0.4985914312224462	3.6156863747273364	0.33480005498417514	-0.18374955536666215	0.1805256522835832	0.008414274318538393	-0.5983118614220719	0.9485593187666296	0.14322788516469978	Epithelial	PAM	0	13	FALSE
2	529	beta	0.016147340503605622	-0.08237526141532153	0.2199619629353146	0.95	PAN2	-10.541318352101944	8.170966321599142	-0.6696130646977199	5.6148503737309445	6.284665740034291	5.966370652344004	-0.5060895617086802	0.49436006391378884	0.007097925381814419	-0.08237526141532157	0.2199619629353146	0.016147340503605622	-0.7440040783199656	0.7828965073390902	-0.11009227248630431	Epithelial	PAN2	1	13	FALSE
2	530	beta	-0.022396655432929232	-0.2428966213142991	0.08301209359028226	0.95	PAN3	-9.431541540204778	10.059273411995534	0.45838830211476866	6.389625287838716	7.049328682541201	6.666844879278033	-0.5669192631068171	1.2926932580674317	0.07544970654288903	-0.24289662131429915	0.08301209359028226	-0.022396655432929232	-1.1374925185307372	0.4058259472361102	-0.34924635026222783	Epithelial	PAN3	0	13	FALSE
2	531	beta	-0.0028334882383788244	-0.12844818695188043	0.12212535099508308	0.95	PANDAR	-10.094949421921115	8.161789491686427	-1.084531081332718	3.0660793644669107	4.24647267715461	3.5922911336908916	-0.45157329903880383	0.5481688767921049	0.027420846859502784	-0.12844818695188057	0.12212535099508308	-0.0028334882383788244	-1.1390556247556807	0.6969200277803912	-0.2706744933186631	Epithelial	PANDAR	0	13	FALSE
2	532	beta	-0.0073874835945371125	-0.16237420826519258	0.10994703653161404	0.95	PANK1	-10.7130538607541	7.351083908192924	-1.1643647540064606	4.716323669868102	5.740598906934967	5.354160101636881	-0.8191385184724953	0.3789630030864262	-0.060730131930811414	-0.16237420826519283	0.10994703653161404	-0.0073874835945371125	-1.763479762146056	-0.04648496595806484	-0.8974794398396044	Epithelial	PANK1	1	12	FALSE
2	533	beta	-0.019164582651311636	-0.18825828380246434	0.17531349091046236	0.95	PANK2	-10.06042236040991	8.534756367845906	-0.41951177145813034	6.308578500457405	6.964243600527884	6.629612628487721	-0.48575406392592174	1.226619068874131	0.15783847494391307	-0.1882582838024644	0.17531349091046236	-0.019164582651311636	-0.9532390671368762	0.5118638181912512	-0.2708004014389347	Epithelial	PANK2	0	13	FALSE
2	534	beta	0.007513827137823025	-0.1864243559796946	0.12260718933417947	0.95	PANK3	-9.933397088241172	11.362416106830471	0.33459451011645397	5.89583624982002	6.552685120303351	6.193261748701122	-0.5188320558533023	0.7439875414934796	0.09048964637904551	-0.18642435597969473	0.12260718933417947	0.007513827137823025	-1.041700732887929	0.3089260132888944	-0.4032103996644754	Epithelial	PANK3	0	13	FALSE
2	536	beta	-0.004145109091723923	-0.10686166891727353	0.07630174453797853	0.95	PANX1	-8.859052939763194	8.53927858093697	-0.7360732455972988	4.931642358017388	5.469805416261038	5.247415179398059	-0.36043863984422336	0.4338730970243661	0.019031626199274457	-0.10686166891727356	0.07630174453797853	-0.004145109091723923	-0.3262021404689551	1.2935164081432817	0.4017492870239232	Epithelial	PANX1	0	13	FALSE
2	537	beta	-0.05724957414334305	-0.45893172444854335	0.08290475777555467	0.95	PANX2	-9.063738285940978	13.442744328634175	1.2540648851219294	2.465393256653562	3.7967705846968465	3.0921644629711253	-0.9037008023518688	1.61253219877985	0.19056024166293675	-0.45893172444854363	0.08290475777555467	-0.05724957414334305	-0.5839165001379152	1.2099209355358447	0.28305872477032235	Epithelial	PANX2	0	11	FALSE
2	538	beta	0.02925303046172785	-0.12099389190478951	0.3534441053075893	0.95	PAOX	-7.6882354678397595	10.186014353358756	0.5682238663941143	4.856191615950606	5.6292570082415505	5.353631188639751	-1.2327632328009586	0.9593421825111574	0.016324336817820903	-0.12099389190478957	0.3534441053075893	0.02925303046172785	-0.3977612513118759	1.0196007265493472	0.22931298008072068	Epithelial	PAOX	0	13	FALSE
2	539	beta	-0.007795854840486414	-0.28628346926210013	0.24006908105756714	0.95	PAPD4	-11.032768987977464	8.846495835670277	-1.0422037687827612	7.388814807133407	8.007515612729001	7.690735624347497	-0.8025015960404199	3.4932289498417433	0.2945872932365292	-0.2862834692621004	0.24006908105756714	-0.007795854840486414	-0.8996226819862503	0.6096040120084646	-0.19462751118226884	Epithelial	PAPD4	0	13	FALSE
2	540	beta	-4.4849843122575023e-4	-0.1891410503634969	0.19509978891308294	0.95	PAPD5	-8.566960830280212	10.715971129119232	0.42104971347320685	5.356972975986854	6.081103264066307	5.6988288853418165	-0.562094847189787	0.9731242092591057	0.07533165975135961	-0.18914105036349693	0.19509978891308294	-4.4849843122575023e-4	-0.416195112040045	1.3086446739549273	0.39708388620987584	Epithelial	PAPD5	2	13	FALSE
2	541	beta	0.012975776383508357	-0.1302212981266217	0.33434436682209745	0.95	PAPD7	-10.806100994302469	8.990832132148675	-1.0809651163753748	4.738604326246987	5.651935494309901	5.334223155893309	-0.44443182696033823	2.7011407498863744	0.2106056387888474	-0.13022129812662184	0.33434436682209745	0.012975776383508357	-0.9556623315602176	0.862140720790371	-0.08430731595287813	Epithelial	PAPD7	0	13	FALSE
2	542	beta	0.01755191570701094	-0.09122298791665567	0.2406705625502907	0.95	PAPLN	-10.800888933517584	12.097743621001829	-0.3256208487236122	4.09506245674416	5.146633548048152	4.618537872461323	-0.5946144469361471	0.971191869132607	0.03631579816468268	-0.09122298791665573	0.2406705625502907	0.01755191570701094	-0.9579753576195763	1.030549684941904	-0.002974666429944274	Epithelial	PAPLN	1	12	FALSE
2	543	beta	0.027235813357342476	-0.16010493719883548	0.288844163971984	0.95	PAPOLA	-9.058012259445938	8.202848481139508	-0.33279003972718196	7.750191796139048	8.319980094595643	8.061353945816357	-0.3517683116249492	2.650814453638694	0.35521515376213897	-0.16010493719883548	0.288844163971984	0.027235813357342476	-0.6210680856818435	0.6606612786659571	-0.025307289727059146	Epithelial	PAPOLA	0	13	FALSE
2	544	beta	-0.012764496030970051	-0.33053546532155625	0.11806707843283956	0.95	PAPOLB	-9.866318157173941	10.587076411056156	-0.6264941811255298	0.930153383149327	2.187823593295952	1.5558573427854698	-1.0034503322982338	0.6579511223136771	-0.03491745438889436	-0.33053546532155637	0.11806707843283956	-0.012764496030970051	-1.4465389640400943	0.4074376194545869	-0.4883975951270132	Epithelial	PAPOLB	0	7	FALSE
2	545	beta	-0.012300000422515538	-0.1966637088975551	0.10944391784241027	0.95	PAPOLG	-10.671094582376996	9.684615505767058	0.2480832616074254	5.929705925493231	6.643175099683919	6.2202080390414025	-0.46286457790919483	0.9918937109311564	0.05719819166633343	-0.1966637088975552	0.10944391784241027	-0.012300000422515538	-0.6284404312802507	1.0535050327742774	0.2386045056592349	Epithelial	PAPOLG	0	13	FALSE
2	546	beta	0.03799648193828964	-0.0908581832630672	0.35833744999390443	0.95	PAPPA	-9.837834585750102	9.04993057739944	-0.12501700991743367	2.823861141751443	4.141128180191509	3.412822837343837	-0.5827855405372385	0.7641967954424936	0.027654517265281505	-0.09085818326306729	0.35833744999390443	0.03799648193828964	-0.8549372484860774	1.1459423533003248	0.13228342699879894	Epithelial	PAPPA	1	11	FALSE
2	548	beta	0.03568498317685427	-0.4819124048269328	0.48131033604844914	0.95	PAPSS1	-9.275888000329216	9.68318064453867	0.4526688744738712	7.750335992683555	8.444517322608329	8.05735558029522	-0.6642436731429029	4.792377145775423	0.41420114853510565	-0.4819124048269332	0.48131033604844914	0.03568498317685427	-0.9417220533423367	0.7880729570624685	-0.16367127173374796	Epithelial	PAPSS1	0	13	FALSE
2	549	beta	0.01042924460755146	-0.1885127293963394	0.21463765214221417	0.95	PAPSS2	-8.876627409956894	9.199252957957757	-0.0895086811483231	4.736646826308229	5.529729087708661	5.202152801527517	-0.5635902312989823	0.9387076948876877	0.054187825174064994	-0.18851272939633956	0.21463765214221417	0.01042924460755146	-0.8770901488755897	0.712070954937444	-0.14287445610014185	Epithelial	PAPSS2	1	12	FALSE
2	550	beta	0.00311669105958444	-0.14754703113294715	0.18393511863280862	0.95	PAQR3	-9.079006500439343	10.142922740546373	0.027237205394789493	5.1516640711567305	5.6938381204590804	5.398669547321263	-1.2167548227197849	0.2851721907660039	-0.13541221191820194	-0.14754703113294737	0.18393511863280862	0.00311669105958444	0.0018428535074561053	1.7426599615194307	0.9452145566720036	Epithelial	PAQR3	2	13	FALSE
2	551	beta	-0.0035095160694608818	-0.15958206339577183	0.16529142848586226	0.95	PAQR4	-10.00416602478678	9.569920964486743	0.27962000299359785	4.171022285654474	5.191678300594479	4.670961250191219	-0.5862393861557835	0.6232546757923866	-0.00583594000713555	-0.15958206339577197	0.16529142848586226	-0.0035095160694608818	-0.8522082170399172	0.9020201499850096	0.008641742810402288	Epithelial	PAQR4	1	12	FALSE
2	552	beta	0.015610338278412992	-0.15229129071772846	0.31028638300108363	0.95	PAQR5	-8.6820617194927	8.644012952481438	-0.2122394259970238	2.8877728279582167	4.050585830439826	3.4492823478436434	-0.7470243827512304	0.8869845726224151	0.04683619585479253	-0.15229129071772846	0.31028638300108363	0.015610338278412992	-0.9414211100209025	0.986901366855076	-0.029760705880186023	Epithelial	PAQR5	1	9	FALSE
2	553	beta	0.008737020726678599	-0.13245577264442487	0.21459853157606235	0.95	PAQR6	-9.446806817087728	7.798440305450205	-0.5456765975485168	3.6998314695856083	4.87993419600587	4.273621444411082	-0.7441915826906681	0.7124011662449544	0.010367059622571449	-0.13245577264442496	0.21459853157606235	0.008737020726678599	-1.4344869413281676	0.5667379276707871	-0.4998353622935141	Epithelial	PAQR6	2	11	FALSE
2	554	beta	-0.012794707294790377	-0.2528821746271917	0.11135949830746562	0.95	PAQR7	-8.93269541547418	9.212189375975	0.2253023161372816	2.7490618447778803	4.016499146396542	3.372983772910718	-0.5836436587842606	0.6887623613896403	0.027928053215582463	-0.25288217462719176	0.11135949830746562	-0.012794707294790377	-1.0964754782578174	0.8988176066319387	-0.1585235973052812	Epithelial	PAQR7	0	10	FALSE
2	557	beta	-0.004645536188699828	-0.14389996532412017	0.11797207319615756	0.95	PARD3	-10.017001792245932	7.94799408225316	-0.4151157961985942	6.405790245782816	7.043596261169506	6.700580925063228	-0.48113012676091105	0.772269137217311	0.0341400669619827	-0.1438999653241202	0.11797207319615756	-0.004645536188699828	-0.6030125645717985	0.9429254572497003	0.18332442474783722	Epithelial	PARD3	0	13	FALSE
2	559	beta	0.007559451780731236	-0.12969593652228234	0.1779817296609925	0.95	PARD3B	-8.108256896673053	9.200566594231066	1.1876010120960132	5.527441054824363	6.196899925563457	5.846155405551437	-0.48017070005908824	0.7182275775455453	0.03304333704797795	-0.12969593652228234	0.1779817296609925	0.007559451780731236	-1.0688909279665677	0.3126711629042275	-0.3839281671252355	Epithelial	PARD3B	0	13	FALSE
2	560	beta	0.014335480776242542	-0.13586964401474633	0.22953539911590204	0.95	PARD6A	-8.039077718927594	9.62871395162854	0.638454154947458	3.8923389473380587	5.1037533677610725	4.480510449133706	-0.6799304047850936	0.9414339833489966	0.045639630874904136	-0.13586964401474677	0.22953539911590204	0.014335480776242542	-1.0550489257027207	0.9620901312250213	-0.07306026296996683	Epithelial	PARD6A	0	13	FALSE
2	561	beta	-0.019543377417155883	-0.2027303463878408	0.20734578663182213	0.95	PARD6B	-11.676420772206658	8.539239130010442	-1.0303268716853038	5.312708524916272	6.009488036604429	5.698456724490776	-0.4014973888462304	2.482609317378159	0.23144334054902044	-0.20273034638784093	0.20734578663182213	-0.019543377417155883	-0.7457586813591796	0.8061523107712597	0.005099184006769455	Epithelial	PARD6B	0	13	FALSE
2	562	beta	-0.006089768411088953	-0.20984531117168082	0.15396285937993034	0.95	PARD6G	-10.664100613753376	9.221210048203945	-0.8993118561109497	4.19060823221389	5.350570102641606	4.754792001772325	-0.65968060663627	1.4152131537734367	0.07342931196584333	-0.20984531117168087	0.15396285937993034	-0.006089768411088953	-0.6111112953938925	1.205586209645384	0.3048342924348765	Epithelial	PARD6G	0	13	FALSE
2	563	beta	0.005818313724208104	-0.11273935739634372	0.15410992355445655	0.95	PARD6G-AS1	-8.782955585427018	10.223388641012695	0.811033422264413	4.037466474005934	5.103310286823261	4.481358034979506	-0.4752991090558436	0.4927835237827568	-0.004617319012431945	-0.11273935739634379	0.15410992355445655	0.005818313724208104	-1.2185287586124096	0.7662821965263649	-0.17440456577163851	Epithelial	PARD6G-AS1	0	13	FALSE
2	564	beta	3.321823887143906e-4	-0.12491756348746658	0.11245862342365553	0.95	PARG	-15.012364420466305	9.43953922074177	-1.26540351206428	5.727442336655521	6.425775440818348	6.070454688736065	-0.4609893068841453	0.4385439540834473	0.0030972775567513814	-0.12491756348746665	0.11245862342365553	3.321823887143906e-4	-0.9559203346619897	0.5481420154427369	-0.22904406606440011	Epithelial	PARG	1	13	FALSE
2	565	beta	-0.010569964285050321	-0.2458625641982387	0.15594543151347842	0.95	PARGP1	-9.19826143893398	9.803267748211653	0.7047450371669597	4.347881169062239	5.522120056143117	4.981579864309493	-0.5958343358877662	1.113504002928223	0.07680667087601235	-0.24586256419823874	0.15594543151347842	-0.010569964285050321	-1.2891572799111704	0.7660837853553271	-0.2868505582557392	Epithelial	PARGP1	0	13	FALSE
2	566	beta	-0.02289954566473038	-0.23547548271997856	0.13703605884445616	0.95	PARK7	-9.610210752699539	10.003241450874565	0.35093697133918844	8.231907513887123	8.853999711080226	8.549446133638646	-0.45816244060205163	1.2066966892619453	0.15163962617167656	-0.2354754827199787	0.13703605884445616	-0.02289954566473038	-0.640158248081574	0.987435343719481	0.09663869250762502	Epithelial	PARK7	0	13	FALSE
2	567	beta	0.004510278271399668	-0.18607926179911458	0.12735642469940972	0.95	PARL	-10.963233351844579	9.09488368380974	-1.2190526727077886	7.162169961240084	7.750350184114325	7.425277551716439	-0.5233192471817454	1.6081715479060956	0.18163430550865067	-0.18607926179911485	0.12735642469940972	0.004510278271399668	-0.8400861391937293	0.6232352881752975	-0.12366169592548584	Epithelial	PARL	0	13	FALSE
2	568	beta	-0.003081624252237876	-0.19605957981077818	0.1304507222779709	0.95	PARM1	-8.997732205066413	9.916865048412095	0.4574874855231232	6.933565596299824	7.566608632572716	7.236833656368319	-0.5385872338425945	0.5930257323801865	0.03237916180735203	-0.19605957981077826	0.1304507222779709	-0.003081624252237876	-0.2044962292173095	1.4954687657048444	0.5433310407782391	Epithelial	PARM1	0	13	FALSE
2	570	beta	-0.014650501433457907	-0.19108282561326467	0.08469841117229866	0.95	PARP1	-7.823762866747439	9.178252226041907	0.6647485844267709	7.148187706057781	7.752810633482803	7.410713362463823	-0.33738898775495535	0.6660450470113127	0.10589709852354862	-0.1910828256132649	0.08469841117229866	-0.014650501433457907	-0.7090274433053232	0.8962639551531668	0.025986884283183638	Epithelial	PARP1	0	13	FALSE
2	571	beta	0.007782009419058665	-0.1093065959815487	0.1998672898137548	0.95	PARP10	-11.424804812312816	8.896142327850617	-1.362277790601039	6.130531852347085	6.806887776421664	6.4728724628826395	-0.4311514059916653	1.1580040335004402	0.09336166333971994	-0.10930659598154881	0.1998672898137548	0.007782009419058665	-0.6018922548471388	1.050199479186243	0.13013901873772626	Epithelial	PARP10	0	13	FALSE
2	572	beta	-0.02833015543279196	-0.38139407638194034	0.10510956799421946	0.95	PARP11	-7.958895277313727	8.382194531251407	-0.19899480202197153	5.6127190768737885	6.319407325335243	5.987880688926803	-0.3482904725043426	1.5488129092536032	0.16794657950644518	-0.3813940763819408	0.10510956799421946	-0.02833015543279196	-0.8013533412032307	0.8684705188551152	-0.1172956903271708	Epithelial	PARP11	0	13	FALSE
2	573	beta	0.0036938828845236604	-0.31902274324857266	0.4104565369846802	0.95	PARP12	-9.132988005904144	9.687375503636925	-0.26939897291740944	5.334763118119251	5.989223408509796	5.642961736521247	-0.32722933204426663	3.6474265518725826	0.3414768160978458	-0.3190227432485726	0.4104565369846802	0.0036938828845236604	-0.8327456621467902	0.7519072443969028	-0.07007347103791198	Epithelial	PARP12	0	13	FALSE
2	574	beta	0.013804355145590336	-0.0841396258165616	0.17185739098896094	0.95	PARP14	-9.078855128663905	9.321622139952648	-0.47991530638270935	6.674121949034189	7.288537611631208	6.940170238306375	-0.313865615183995	0.8755383639019143	0.0739337628208804	-0.08413962581656162	0.17185739098896094	0.013804355145590336	-0.8702250839116757	0.6221957477522594	-0.19858839893275126	Epithelial	PARP14	0	13	FALSE
2	576	beta	-0.018332836519634098	-0.24520017624129728	0.11591217136043744	0.95	PARP16	-10.596131044977708	8.424736113982972	-0.9330488425519387	5.417179089172583	6.002625595722884	5.6840567203890995	-1.064674182862051	0.801220611731165	-0.00197348930136389	-0.2452001762412974	0.11591217136043744	-0.018332836519634098	-1.0669231977919131	0.10868851784929998	-0.46836741302974494	Epithelial	PARP16	0	13	FALSE
2	577	beta	0.025681447013611768	-0.11641905536412991	0.2990886350856027	0.95	PARP2	-11.309807895776913	10.258555718602173	-0.6622408164728832	6.298938385298294	6.905427410145846	6.589996818344474	-0.7051649023830748	2.1667213628588695	0.150748726172707	-0.11641905536412993	0.2990886350856027	0.025681447013611768	-0.7205910969851248	0.6351474767420631	-0.05200560126337153	Epithelial	PARP2	1	13	FALSE
2	578	beta	0.018566654975772937	-0.11613766355664859	0.27065102117525125	0.95	PARP3	-8.376700463359521	8.822223344829077	0.06850773458187102	5.278034262491924	6.033298064013554	5.643046200505609	-0.8768287437013418	0.5299613917321129	-0.035496886619048096	-0.1161376635566486	0.27065102117525125	0.018566654975772937	-1.3341276860246736	-0.055452905535629766	-0.6599575191426036	Epithelial	PARP3	1	12	FALSE
2	579	beta	0.02017243060254059	-0.09361193002546399	0.2595410008826291	0.95	PARP4	-8.155803251162972	9.041660204301461	0.5335324387858771	6.265185943603231	6.881117358647439	6.568715903038488	-0.7353632112881414	0.7666361540452143	0.016350360435722067	-0.09361193002546402	0.2595410008826291	0.02017243060254059	-1.1218079444937687	0.264417231447464	-0.5068575901443959	Epithelial	PARP4	1	13	FALSE
2	580	beta	-0.014671863927228499	-0.24930202751572259	0.10721758021124987	0.95	PARP6	-11.768235311030294	10.039986224319573	-0.3539699073394382	6.158785195269355	6.845174151545992	6.494533135400054	-0.968973462124332	0.5523536391061488	-0.020376443619728093	-0.24930202751572275	0.10721758021124987	-0.014671863927228499	-0.35987318041799243	1.32684787539825	0.38143489935126995	Epithelial	PARP6	0	13	FALSE
2	581	beta	0.04474993702587411	-0.06232845271406048	0.3830125877756055	0.95	PARP8	-9.938726475152833	9.523680889035578	-0.5360277217745646	6.219375989600679	6.817635398430667	6.514787778175058	-0.7593700251079472	1.051676625625789	0.02858187451350991	-0.06232845271406049	0.3830125877756055	0.04474993702587411	-0.5002908229720865	0.9909147321934225	0.23467932325692356	Epithelial	PARP8	1	13	FALSE
2	582	beta	0.028897624139663323	-0.11031938678878542	0.30964406010302464	0.95	PARP9	-8.468288571846955	10.497283969009002	0.9527092401228598	6.942701620321128	7.574489010035828	7.253133995435056	-0.8166769975650924	0.9448554586534442	0.04000731127572164	-0.11031938678878543	0.30964406010302464	0.028897624139663323	-0.9855157592324528	0.4241233068584653	-0.28541005691297644	Epithelial	PARP9	0	13	FALSE
2	584	beta	0.019262189759865746	-0.11424511276854837	0.25077690790268076	0.95	PARS2	-10.364926722461897	10.538966721747814	-0.2957205800225804	3.807914541306185	5.004078205017411	4.338110874478815	-0.5690592120769145	0.7720139539831725	0.05173934376023951	-0.11424511276854842	0.25077690790268076	0.019262189759865746	-0.8860681314139403	1.1292088959849256	0.08521143568171712	Epithelial	PARS2	0	13	FALSE
2	585	beta	-0.011451108851674023	-0.7588157233307047	0.8908072519385835	0.95	PART1	-11.293013272573717	10.372572137108014	-0.18157795746652525	7.608647983636407	8.237787943074284	7.920769971859113	-0.5594113022565401	5.821167087880528	0.6187445310815454	-0.7588157233307048	0.8908072519385835	-0.011451108851674023	-0.6900695864507239	0.8861655280710468	0.02090964462976544	Epithelial	PART1	0	13	FALSE
2	586	beta	-0.010756078332624925	-0.3059422495291816	0.1503312294712627	0.95	PARTICL	-8.617035906104151	10.427621429692541	0.29845009721920523	3.5628348225771123	4.8905593758228045	4.150855805739681	-0.5667257058586507	1.5300632004813672	0.1410384873945984	-0.30594224952918164	0.1503312294712627	-0.010756078332624925	-1.0926826212263874	1.0920978190498059	-0.02652120755811508	Epithelial	PARTICL	0	13	FALSE
2	587	beta	-0.009269401858969349	-0.27090587425708784	0.13343469957859427	0.95	PARVA	-9.7774953336517	6.770952580290475	-1.0904407605506439	6.904114740446301	7.50689749092218	7.194852642804532	-0.4557745461822284	0.7926954448719951	0.06430045795020936	-0.27090587425708795	0.13343469957859427	-0.009269401858969349	-0.36784518146105777	1.1565255158701928	0.3312997683892045	Epithelial	PARVA	0	13	FALSE
2	588	beta	0.03833060544851696	-0.12277383473617949	0.5639815705633736	0.95	PARVB	-10.043033273983704	8.804462948019333	-0.055708743875522417	2.8317909451063876	4.123424463633294	3.405898392496105	-1.3552424151120916	0.6321427398644808	-0.07769304154838651	-0.12277383473617984	0.5639815705633736	0.03833060544851696	-0.8651516216507803	1.100227850239887	0.04467954470174911	Epithelial	PARVB	0	13	FALSE
2	590	beta	0.013393059298183352	-0.0969250967601675	0.22860587146671554	0.95	PASK	-7.831799763581531	11.04984041484945	1.7507834595165912	4.290912266066572	5.248538120820032	4.774581797427406	-0.7737771027450626	0.5724049340090823	0.005563588684301581	-0.09692509676016754	0.22860587146671554	0.013393059298183352	-0.8418486144894715	0.9912066332325943	0.06803333110615951	Epithelial	PASK	1	12	FALSE
2	592	beta	9.16104031852812	4.112853076224731	16.073803527400305	0.95	PATE2	-0.30793920349245457	0.43147525338699905	-0.027991129498998128	2.4451171151021835	4.507739149751244	3.5585164952230253	-2.059350229347651	4.000134948347791	0.704577370954281	4.11285307622473	16.073803527400305	9.16104031852812	-0.7866905420520555	1.409651070034069	0.30761596400565216	Epithelial	PATE2	1	5	TRUE
2	594	beta	0.06330542287467593	-0.08670678854696656	0.44083004401130893	0.95	PATJ	-9.220958983259848	8.580281302777424	0.20878849779765063	6.974281140449129	7.6405094506544735	7.2982942829857205	-0.5280384958627262	1.621790133049793	0.19471903590396508	-0.08670678854696662	0.44083004401130893	0.06330542287467593	-0.7136820931864984	0.9881336325024891	0.06652977559472965	Epithelial	PATJ	0	13	FALSE
2	595	beta	0.00784466372903588	-0.07295353626727637	0.12471711808036519	0.95	PATL1	-9.648316390343311	8.298456598061485	-0.037763946411245856	5.218316026155311	5.6933635129337885	5.477190814914814	-0.4030447122615474	0.4317919061941279	0.007292361575198358	-0.0729535362672764	0.12471711808036519	0.00784466372903588	-0.3008284836738555	0.9229280461777207	0.2831573354771855	Epithelial	PATL1	0	13	FALSE
2	596	beta	0.07258695717615184	-0.09090155594706918	0.8582167960545612	0.95	PATL2	-8.759406090057942	9.149926980472129	-0.15041851280151666	2.117334609651701	3.533938740095722	2.813171341871769	-1.6641643437227038	1.456120074407868	0.030632951257396946	-0.0909015559470693	0.8582167960545612	0.07258695717615184	-0.9959273258464679	1.0819427476216528	0.056625620283207695	Epithelial	PATL2	0	7	FALSE
2	597	beta	-0.022737768072441336	-0.2697157480668294	0.0894129969637748	0.95	PATZ1	-8.933484859110335	8.73209576766761	-0.9367885223307024	5.6010769692570515	6.34260500959409	5.965821859798475	-0.7572899256809446	1.1171761970838263	0.017140721652281202	-0.26971574806682946	0.0894129969637748	-0.022737768072441336	-0.9595501760727315	0.6463080492573433	-0.19289025095177806	Epithelial	PATZ1	0	13	FALSE
2	598	beta	-0.005059624914006084	-0.09775278768624705	0.11959815037570994	0.95	PAWR	-8.838103007812203	10.087425835697598	0.42429779253105243	7.250824038239875	7.861894618581397	7.541539710851241	-0.421181427024711	0.6599461866723645	0.03499636820276114	-0.09775278768624719	0.11959815037570994	-0.005059624914006084	-0.4569667000093434	0.9948490083965418	0.19100697374306203	Epithelial	PAWR	0	13	FALSE
2	602	beta	-0.08038247225496031	-0.7163861620802193	0.11106222835466407	0.95	PAX6	-8.976388615743522	11.499098336694985	-0.02498718045093838	2.5123750239058693	3.6980941358497943	3.0864726416015937	-2.216725727350249	1.575296169445831	-0.0441591358903265	-0.7163861620802193	0.11106222835466407	-0.08038247225496031	-1.218183433493585	1.1835259446176862	-0.13529375164711616	Epithelial	PAX6	1	6	FALSE
2	603	beta	-0.0525988904570765	-0.6368589834229319	0.1259473408918667	0.95	PAX8	-10.811765102626914	10.782811165660183	-0.5070111359338142	2.117430535949648	3.6886263111058306	2.807862918894443	-1.1525270506216445	1.589397507952274	0.07016765212285755	-0.6368589834229329	0.1259473408918667	-0.0525988904570765	-0.47668647180849744	1.366310633966947	0.4475780467878144	Epithelial	PAX8	1	6	FALSE
2	604	beta	-0.0246683936354564	-0.19744620731478368	0.3010760305013426	0.95	PAX8-AS1	-10.04546290001426	9.449881158348783	-0.14097159856077673	4.734561500987876	5.361631127850428	5.075747836860819	-0.7226678020098649	1.447193977067932	0.3286246743170191	-0.19744620731478477	0.3010760305013426	-0.0246683936354564	-0.3705692453024541	1.136620821341785	0.3202806088300315	Epithelial	PAX8-AS1	2	12	FALSE
2	605	beta	-0.0067619169632344486	-0.18247666186970543	0.12441585995351001	0.95	PAX9	-10.271484600872425	8.51471493962033	-0.3424705036284357	4.32226915274094	5.265405987870969	4.843330312481934	-0.6588554223245493	0.7464552773954948	-0.0012619839278908706	-0.1824766618697055	0.12441585995351001	-0.0067619169632344486	-0.605150988154323	1.260128425620468	0.4415168106862914	Epithelial	PAX9	1	12	FALSE
2	606	beta	0.03628483517127804	-0.12237664090558152	0.2808393401926181	0.95	PAXBP1	-10.553780363452361	9.549587178891828	-0.010800651978258878	6.406078321519348	7.043580343551313	6.710126559020106	-0.37693707588056047	1.4860065914798322	0.17713349102045234	-0.12237664090558174	0.2808393401926181	0.03628483517127804	-0.6611442738206669	0.9419162327313993	0.12295118039416306	Epithelial	PAXBP1	1	13	FALSE
2	607	beta	-0.01865552571387627	-0.29648124688340965	0.08149969084258356	0.95	PAXBP1-AS1	-8.726243383837298	9.747185971320848	0.25426081643800597	3.5619802667575367	4.8215520508958	4.118186051026281	-0.8976450110785085	0.47825455536671746	-0.043721187852744564	-0.2964812468834104	0.08149969084258356	-0.01865552571387627	-1.469536778520719	0.4934711427151832	-0.5588075509595356	Epithelial	PAXBP1-AS1	0	11	FALSE
2	608	beta	-0.03496132020883631	-0.356056230161097	0.16242827455012787	0.95	PAXIP1	-8.606675047924796	9.468158600032876	0.9301006034014668	4.004373714426144	5.229371752727127	4.576742861990596	-0.751560443055887	1.7603150881899898	0.15428366863720053	-0.3560562301610978	0.16242827455012787	-0.03496132020883631	-0.8662160778726138	1.0738787550886948	0.10072610872136793	Epithelial	PAXIP1	0	13	FALSE
2	609	beta	-0.03094788429327251	-0.3938495769215764	0.14248041012091342	0.95	PAXIP1-AS1	-11.341403520597613	9.361563089582704	-0.6700841854417486	5.608047755110157	6.278741708640261	5.934325810900196	-0.49945398586194867	3.3482834254304144	0.3102336768944915	-0.3938495769215778	0.14248041012091342	-0.03094788429327251	-0.5204469161323172	1.0422907362147402	0.22896957672553325	Epithelial	PAXIP1-AS1	1	13	FALSE
2	610	beta	-0.02971701711175933	-0.4359143219183284	0.2014582880239778	0.95	PAXIP1-AS2	-9.547117818506374	8.174803885074867	-0.6044235005174753	4.339245959704796	5.542045894816663	5.019540755876415	-0.9621123950955032	1.4803209047855919	0.03443518389531709	-0.43591432191832863	0.2014582880239778	-0.02971701711175933	-1.2860761215071421	0.7340230470202586	-0.2684290620762537	Epithelial	PAXIP1-AS2	0	13	FALSE
2	611	beta	0.011141317736972783	-0.156007306907619	0.23409026548685205	0.95	PAXX	-8.870421389782837	10.09651254740594	0.6242217532886708	5.854298859905063	6.5217287593784246	6.1821251320056305	-0.301713645662164	2.0863706721798954	0.15257526325320867	-0.15600730690761916	0.23409026548685205	0.011141317736972783	-0.5930485894072434	1.0729869114875752	0.21960513129764184	Epithelial	PAXX	0	13	FALSE
2	612	beta	-0.009513995794387038	-0.15530824953305986	0.1222316554277495	0.95	PBDC1	-11.006814890971258	8.999359385469864	-0.9518920130560935	7.182752817415712	7.9146448407860195	7.494817089291519	-0.4134916762904565	0.663227984378984	0.034052265129821103	-0.1553082495330599	0.1222316554277495	-0.009513995794387038	-0.8489120100716397	0.8502366490617825	-0.014428229750797387	Epithelial	PBDC1	0	13	FALSE
2	614	beta	0.030774812394143394	-0.09040839173527233	0.35195101094873277	0.95	PBLD	-9.898218837679279	8.197148896326746	-1.1142799298842052	4.702360602208222	5.620822618209568	5.267058617324735	-0.6356872838636003	1.5404714904884012	0.08628511239556999	-0.09040839173527238	0.35195101094873277	0.030774812394143394	-0.8896740993897803	1.1174454294840515	0.018877881393375637	Epithelial	PBLD	0	13	FALSE
2	616	beta	0.004622859057990503	-0.12387751842990624	0.17670152270333966	0.95	PBRM1	-8.708661931554285	9.315701446757187	0.2566418580695786	7.483436415976619	8.140873020291416	7.773167766688831	-0.3129357300384442	0.9905981841902107	0.06816017842734383	-0.12387751842990644	0.17670152270333966	0.004622859057990503	-0.7882543740335092	0.6541015666912633	-0.12702992775493135	Epithelial	PBRM1	0	13	FALSE
2	617	beta	-0.06295240563742703	-0.5175440094985648	0.05726839035368686	0.95	PBX1	-8.75028395115408	11.861793134313393	0.49413788976774203	6.742885566738325	7.510617596817122	7.11953946859332	-1.757734371950724	0.8648003629092011	-0.11238721441221965	-0.5175440094985648	0.05726839035368686	-0.06295240563742703	-1.393361039188038	0.07868216107657527	-0.6915912179114587	Epithelial	PBX1	2	13	FALSE
2	618	beta	0.00980135491877517	-0.12076735866384608	0.28255717524672874	0.95	PBX3	-8.387221677300104	8.998216336360077	0.6243645155407879	6.775785993044035	7.388633676830658	7.063870520873428	-0.5112215508393149	2.0167652485903833	0.1238273190511887	-0.12076735866384614	0.28255717524672874	0.00980135491877517	-0.3850929464515501	1.094295409436453	0.2675094875883431	Epithelial	PBX3	0	13	FALSE
2	619	beta	-0.018476709266706613	-0.22622331436882015	0.08422862612617463	0.95	PBX4	-11.003831966848496	8.447069510356954	-0.8238961799361593	2.6301992837098487	3.8383939594025205	3.2009747648767415	-0.5292896424749985	0.5748881654832491	9.054871647759153e-4	-0.22622331436882032	0.08422862612617463	-0.018476709266706613	-0.9360555693602065	0.8282938714246333	-0.039085420756673886	Epithelial	PBX4	0	10	FALSE
2	620	beta	0.020552396155433	-0.10987108572899024	0.32066518645781483	0.95	PBXIP1	-10.974256278761974	10.165436086897246	-0.15767795587672542	5.334763949186607	5.8698006691914255	5.6007614077039785	-0.4632833590463536	2.3717586959972388	0.19398423083671593	-0.10987108572899024	0.32066518645781483	0.020552396155433	-0.6270466388167428	0.7932691860630737	0.02670826187990636	Epithelial	PBXIP1	0	13	FALSE
2	621	beta	0.019529120142477634	-0.08891323657734583	0.26215292506734367	0.95	PC	-8.5675595371346	11.064027931479213	0.47588133374924046	4.10710137319089	5.1858641321541805	4.6716452538577835	-0.5347819662070717	0.9304825084243608	0.03767586877626917	-0.08891323657734586	0.26215292506734367	0.019529120142477634	-0.7046562827159241	1.2084870778764936	0.256191051627249	Epithelial	PC	0	13	FALSE
2	623	beta	4.342148084934912	0.32660363480183086	9.435815405195935	0.95	PCAT1	-0.5851566173125209	6.437162697210567	0.3889816666470605	3.5709452005115154	5.01658566128352	4.363116389485527	-3.8978803882842636	5.042213059422674	0.5994987892811581	0.32660363480183024	9.435815405195935	4.342148084934912	-1.0194172290906292	1.227514106518536	0.15522670076805997	Epithelial	PCAT1	1	9	TRUE
2	624	beta	6.477486011900429	-0.020669691110352044	12.6666111038005	0.95	PCAT14	-7.824085246521056	5.859129866568051	-0.7989043303995296	6.553332676308398	7.384582583080715	7.02558956527333	-0.2285902472251728	11.084634037467527	5.0437440407363106	-0.02066969111035211	12.6666111038005	6.477486011900429	-0.6959545797767722	1.0867798397923178	0.2397865746739587	Epithelial	PCAT14	2	13	FALSE
2	627	beta	0.029818056827869283	-0.12710579487122656	0.4329549544409656	0.95	PCAT2	-10.303681115926427	9.49342774695889	0.14966499305363612	1.4870581342139426	2.8811693628236408	2.089246252170072	-1.1387348435104139	0.9052460731427281	-0.018775584031000245	-0.1271057948712267	0.4329549544409656	0.029818056827869283	-0.863603794919376	0.9680212629002007	0.046922077649308565	Epithelial	PCAT2	0	9	FALSE
2	628	beta	0.15643989729447405	-0.11133240573416882	1.0891143162252155	0.95	PCAT29	-8.799421199435939	9.866636236723018	1.2583488133710334	3.1000634663540754	4.419631861092528	3.689287006063491	-3.9334874295593556	1.2719140780819025	-0.30549126764008616	-0.11133240573416886	1.0891143162252155	0.15643989729447405	-1.0274307072363977	0.9096723638223775	-0.044722069179571604	Epithelial	PCAT29	0	12	FALSE
2	629	beta	3.2933762633296526	1.138725952594091	8.152480310691411	0.95	PCAT4	-0.6948983703514957	11.081086991854386	2.339995341437727	5.922860638757297	8.114866326236761	6.967348574343667	-14.740957569514569	5.686948698018986	-2.2798288764584087	1.138725952594091	8.152480310691411	3.2933762633296526	-0.38324080811824657	1.4247972119547891	0.563360971595065	Epithelial	PCAT4	3	12	TRUE
2	631	beta	-1.322398127726966e-4	-0.14319316020843825	0.1685720839459996	0.95	PCAT6	-7.98763977314858	9.807323347553337	1.1216180060764842	3.682213794187571	4.977623519793462	4.242472529501986	-0.9495710380072836	0.6131267516244475	-0.014283189039359174	-0.14319316020843828	0.1685720839459996	-1.322398127726966e-4	-0.8232266490828166	1.116454721135225	0.143183147236243	Epithelial	PCAT6	0	13	FALSE
2	632	beta	0.5186623367288261	-0.08212083273427609	9.542173353260598	0.95	PCAT7	-9.382193960780977	8.595860854576719	0.17837700164708623	2.5487633666308	4.032832268957568	3.2016111967126903	-1.7552161741497398	5.784617764841592	0.2531792430805924	-0.0821208327342761	9.542173353260598	0.5186623367288261	-1.2342688245814133	0.5822068269588938	-0.31324222958067877	Epithelial	PCAT7	0	7	FALSE
2	633	beta	0.04140792952780857	-0.11187775251462344	0.3114769602121617	0.95	PCBD1	-10.406322547266981	8.711334151690139	-0.9829910708953924	7.005609122090976	7.622331783487919	7.307889057771584	-0.37869840681148825	2.140120732514567	0.1992966353944659	-0.11187775251462345	0.3114769602121617	0.04140792952780857	-0.5902184759244657	1.0225412712564603	0.17294280735047463	Epithelial	PCBD1	0	13	FALSE
2	634	beta	0.014801133775260036	-0.08598630731094871	0.1990002436657971	0.95	PCBD2	-9.2676202329919235	10.150044951486084	-0.0935892712963828	5.436301464241371	6.061740181535283	5.763372003322664	-0.479535772937134	0.9476953467281595	0.04088196989337586	-0.08598630731094876	0.1990002436657971	0.014801133775260036	-0.9159773469847572	0.41102931872131354	-0.2896728868183028	Epithelial	PCBD2	0	13	FALSE
2	635	beta	0.04952570989733881	-0.19173445408744322	0.5465707975814224	0.95	PCBP1	-8.305435772139937	12.171731795868592	0.9533781253940734	7.317772812077481	7.9458228750773765	7.59914067041502	-0.8455585213913277	2.621468588239923	0.19120621918317934	-0.19173445408744325	0.5465707975814224	0.04952570989733881	-0.79478449403181	0.8168443799458687	-0.07210987089154412	Epithelial	PCBP1	0	13	FALSE
2	636	beta	-0.02018310542215311	-0.24286763758381233	0.12730663971636144	0.95	PCBP1-AS1	-11.457200664057215	9.057049763291474	-0.993989655891966	4.358527668359157	5.420277727964912	4.892503293493025	-0.591090989525736	1.1145342106169394	0.18227684335520852	-0.24286763758381258	0.12730663971636144	-0.02018310542215311	-0.7614471213864593	1.1625721774592304	0.15670045957636602	Epithelial	PCBP1-AS1	0	13	FALSE
2	637	beta	-0.007070510316270291	-0.16980952670123417	0.10336801118359949	0.95	PCBP2	-10.344362152275586	9.287446354113559	-0.6791552233527034	6.3340358502548275	7.013909427225144	6.690089322838209	-0.3008986195255333	0.8525768403865606	0.05501722686008996	-0.16980952670123436	0.10336801118359949	-0.007070510316270291	-0.7755426363821908	0.8739857191995493	-0.015170702543378456	Epithelial	PCBP2	0	13	FALSE
2	638	beta	-0.015775698971072134	-0.20857089672115725	0.1218427681369066	0.95	PCBP2-OT1	-9.67442540132112	7.290875079574434	-0.32414264435673235	0.6276140825520419	1.9666373714748984	1.278560734596021	-0.5749907088132542	0.8995863913153908	0.03431422273166902	-0.20857089672115728	0.1218427681369066	-0.015775698971072134	-1.1231627096410073	0.9120647445863174	-0.1025341402075766	Epithelial	PCBP2-OT1	0	8	FALSE
2	640	beta	-0.03364249833646559	-0.31395642445734384	0.10406806133053267	0.95	PCBP4	-11.19038200345573	8.626861883178078	-0.25477810547646007	5.079179906174348	5.7775341786023064	5.466034913557734	-0.6179508923139201	1.2934273999840882	0.11006170258078654	-0.3139564244573443	0.10406806133053267	-0.03364249833646559	-0.5160792861326204	1.0341601285890791	0.1981008786353055	Epithelial	PCBP4	0	13	FALSE
2	641	beta	-0.0012904023049404882	-0.12240467490078127	0.1293077494202072	0.95	PCCA	-10.513091791711929	8.474665621265324	-0.7930317582153834	6.819693251804729	7.484350240228818	7.13597908393137	-0.4003021093185326	0.6944534114769626	0.03160123684163538	-0.12240467490078129	0.1293077494202072	-0.0012904023049404882	-0.5450921546726025	1.0313789600998908	0.21908688182271902	Epithelial	PCCA	0	13	FALSE
2	642	beta	-0.006071432845735598	-0.1478532512191044	0.09736742856914456	0.95	PCCA-AS1	-9.062212935405482	9.794281829190398	0.24480087679063645	2.9777286566184853	4.378765902157713	3.661899923773217	-0.35342899574433184	0.607385502529549	0.03682319642090017	-0.14785325121910445	0.09736742856914456	-0.006071432845735598	-1.1433181447465515	0.9957187805227435	-0.13411008745700598	Epithelial	PCCA-AS1	0	12	FALSE
2	643	beta	0.042939168873182686	-0.07485768719307362	0.44437256385202456	0.95	PCCB	-9.521949292140198	9.337621208863988	0.020595702172162066	6.512787850361859	7.168584888238369	6.828049723487563	-1.1123320077633787	0.8784695843231388	-0.03489072162408868	-0.0748576871930737	0.44437256385202456	0.042939168873182686	-1.0531450149023471	0.40189291564772406	-0.3418264628349345	Epithelial	PCCB	1	13	FALSE
2	644	beta	0.04637567987117611	-0.06918644200993813	0.396032567569656	0.95	PCDH1	-10.901287319872349	9.851693593678668	-0.25774862820505756	5.055451860499452	5.618503317616774	5.3579768132843	-1.0037686955384966	0.7402682268217049	-0.01152564114722175	-0.0691864420099382	0.396032567569656	0.04637567987117611	-0.2058788451906193	1.4460799799031365	0.5710778719747126	Epithelial	PCDH1	0	13	FALSE
2	648	beta	0.039110341618118764	-0.08855312933878559	0.33106405990315	0.95	PCDH12	-9.657344144686997	9.52562191939532	0.28591285644826925	2.1901177382501302	3.564812663882388	2.7260900765626848	-0.5125020762243373	0.9847697656425867	0.1729209943058355	-0.08855312933878559	0.33106405990315	0.039110341618118764	-0.9651785681581335	1.0065243039760416	0.051796292184931925	Epithelial	PCDH12	1	9	FALSE
2	653	beta	-0.030711592109188682	-0.34550030148624206	0.12370718033629474	0.95	PCDH20	-7.99320351317918	10.741547283764627	1.0124827417782523	4.373418928753246	5.289340743986883	4.87213028674149	-0.4148929403791833	1.585575679685767	0.19346116315254572	-0.34550030148624256	0.12370718033629474	-0.030711592109188682	-0.5628174152928893	1.1467361569285073	0.2705934339502867	Epithelial	PCDH20	2	11	FALSE
2	655	beta	0.040699306335602425	-0.11448980745319046	0.4670684265489282	0.95	PCDH8	-8.720731155693127	8.571388116393889	0.32672082204984865	4.0551505979184075	5.135789632370774	4.634530554238453	-0.5121259638118534	1.4580920366529684	0.126523863889747	-0.11448980745319058	0.4670684265489282	0.040699306335602425	-0.7562032664585558	1.1905613832308097	0.22217760765568664	Epithelial	PCDH8	2	11	FALSE
2	656	beta	-0.023226563919282812	-0.3187218133835942	0.1393056304281318	0.95	PCDH9	-9.234845300665711	9.754386881031088	-1.0666378654000732	2.4693208071469086	3.8833412283520565	3.1456706352228654	-1.0227038024605573	1.2916897538525194	0.009463083581196073	-0.31872181338359445	0.1393056304281318	-0.023226563919282812	-0.7776373829032377	1.0882777678542086	0.11864578612784912	Epithelial	PCDH9	1	7	FALSE
2	661	beta	-0.0037480041830077492	-0.17328044618417515	0.1139309805630123	0.95	PCDHA12	-10.095390728883064	9.519441834635154	-0.13844632204987775	1.802040945576597	2.9446466951922066	2.375588799213112	-0.3691285924255278	0.7565529309323336	0.031114700451304357	-0.17328044618417524	0.1139309805630123	-0.0037480041830077492	-0.9155499917645327	0.9801153718710754	-0.006931294200129635	Epithelial	PCDHA12	1	6	FALSE
2	665	beta	0.012218774682086535	-0.10772989981939816	0.23581792885265618	0.95	PCDHA4	-8.712396514494758	10.034214965551122	-0.27870922005176396	2.4453341604469228	3.7546730678538354	3.105960336613679	-1.225074599527426	0.3969270016358541	-0.05682186313499419	-0.10772989981939836	0.23581792885265618	0.012218774682086535	-0.4052856596862295	1.4922334068515264	0.5200088461513974	Epithelial	PCDHA4	1	8	FALSE
2	671	beta	-0.00587188557232404	-0.17636606806969168	0.1473535209402763	0.95	PCDHB10	-13.403054034613382	8.78676492171659	-0.74535548999752	2.2148343795889627	3.4671127630282874	2.8066927890040616	-0.9241603601919317	0.903456163547615	0.010334307564153867	-0.1763660680696918	0.1473535209402763	-0.00587188557232404	-1.2516896702144638	0.763753396087386	-0.2933393598538873	Epithelial	PCDHB10	2	5	FALSE
2	672	beta	0.06543372555188826	-0.2624836569387282	1.2708247675292645	0.95	PCDHB11	-8.904624946122748	10.525624799246335	1.2390438995151434	0.23735966665837704	1.7957963255913558	1.0068629909777893	-4.3472357722301584	2.1241638299932055	0.10361378866995191	-0.26248365693872916	1.2708247675292645	0.06543372555188826	-0.5802248110392288	1.3036080946168442	0.33220679700963707	Epithelial	PCDHB11	1	5	FALSE
2	673	beta	-0.04334290303116448	-1.5582214350222447	0.6873609397051845	0.95	PCDHB12	-9.4445192383459	12.1652149662005	0.8495492880395231	1.760772606720661	3.0056344335146985	2.3844680760880355	-2.6607085254807608	17.088761959834844	0.6999345451673328	-1.5582214350222483	0.6873609397051845	-0.04334290303116448	-1.239584354835886	0.7250110694519232	-0.25759429820483515	Epithelial	PCDHB12	0	5	FALSE
2	674	beta	0.04204491851475959	-0.14847533939666202	0.3101765030095293	0.95	PCDHB13	-9.352448786799492	9.525868388232306	0.07670417551337959	2.493465061064369	3.917218396497441	3.1335070241723835	-1.0556782440016088	0.7819586047711389	-0.012118792615192867	-0.14847533939666224	0.3101765030095293	0.04204491851475959	-0.44781676403218434	1.4173351583607177	0.5168430963892872	Epithelial	PCDHB13	1	10	FALSE
2	675	beta	-0.02132288889040888	-0.42124176062581453	0.15842589294287288	0.95	PCDHB14	-8.32574467283252	8.626399449419322	0.20172699767914284	3.5028680573488087	4.737945338280992	4.035788518469942	-1.077908234227081	1.7291544313425784	0.0877501230636493	-0.42124176062581464	0.15842589294287288	-0.02132288889040888	-1.1531271652089379	0.7812643467755538	-0.21158487469474663	Epithelial	PCDHB14	1	12	FALSE
2	676	beta	-0.06259512871822333	-0.4280710640804031	0.19351165291613887	0.95	PCDHB15	-8.106254992265596	8.624751352785568	-0.22408092642092706	2.0406225564663965	3.6099131271247513	2.6955619390464616	-0.7155044913650772	1.1431945006549245	0.03404716742545444	-0.42807106408040313	0.19351165291613887	-0.06259512871822333	-1.0674738333964748	1.1049551737159846	-0.09426729267317535	Epithelial	PCDHB15	2	5	FALSE
2	679	beta	0.8408552114091415	-0.0670402131894019	4.792785785695799	0.95	PCDHB2	-8.289469413981477	6.375715664260251	0.10526307250614204	3.220363239892253	4.666034217924706	3.893828941361141	-3.751710405978291	1.5036300488658356	-0.36593993406487696	-0.06704021318940197	4.792785785695799	0.8408552114091415	-0.7787275690702914	1.1811162979082646	0.11440091990177459	Epithelial	PCDHB2	1	10	FALSE
2	680	beta	0.0014075218052252932	-0.142067466096757	0.1439059898861894	0.95	PCDHB3	-8.571796916092929	10.172887804635167	0.30686444734515367	2.5666314175417626	3.937807078998566	3.191366598008283	-0.7071838099652409	0.3315919570257219	-0.016094757871312305	-0.14206746609675702	0.1439059898861894	0.0014075218052252932	-0.4972997395589413	1.315390777986895	0.4633107444764954	Epithelial	PCDHB3	2	8	FALSE
2	681	beta	0.003958037548113911	-0.1376327160334961	0.15827984208111495	0.95	PCDHB4	-9.938717970239185	11.842823138665311	0.8077454885322534	3.4162436874764315	4.569837472682714	3.9691004974937423	-1.1401209497794964	0.5113392265970367	-0.08068034442584268	-0.13763271603349622	0.15827984208111495	0.003958037548113911	-1.6277318114603154	0.4222002437498334	-0.6257246671218358	Epithelial	PCDHB4	2	7	FALSE
2	684	beta	-0.007005369675584415	-0.14297118406465692	0.1557009510746202	0.95	PCDHB7	-6.938120715904584	10.191145927207566	1.7701000943011094	1.394876535314174	2.9315470370689836	2.1524701442324172	-0.47411757705731633	1.0564156507612312	0.06534067266326056	-0.14297118406465723	0.1557009510746202	-0.007005369675584415	-1.1832004496383146	0.9322258713620726	-0.08944704651822313	Epithelial	PCDHB7	1	5	FALSE
2	688	beta	0.039957968069700096	-0.1020699965259944	0.49059548127511815	0.95	PCDHGA10	-9.017652820801876	8.804383175679854	0.04205002437878497	2.6646893759190617	3.913922033490471	3.288774312974262	-1.218515827431967	0.7517269489574206	0.012961295571839893	-0.10206999652599454	0.49059548127511815	0.039957968069700096	-0.9506144709817791	0.9653848496686703	-0.0073657138325463715	Epithelial	PCDHGA10	2	9	FALSE
2	690	beta	0.3744274331815047	-0.08461083444875972	1.7040499048253182	0.95	PCDHGA12	-8.93090829264877	9.817782382038065	1.6210533142550478	1.1124613949989144	3.0304135007470587	2.191333317636686	-8.384934254991789	0.4614697758064208	-1.3166211595843187	-0.08461083444875972	1.7040499048253182	0.3744274331815047	-0.5424106779322179	1.4800609988021671	0.43562081943498426	Epithelial	PCDHGA12	0	8	FALSE
2	691	beta	0.006337510115675704	-0.14020463852345388	0.14273498611670632	0.95	PCDHGA2	-8.569482373001332	9.747044839128865	0.5744940832656704	2.431187429910215	3.6494975750480343	3.016923412521582	-0.4363226095753554	0.599515535526919	0.005231626428720559	-0.1402046385234539	0.14273498611670632	0.006337510115675704	-0.9283018554165036	0.9487238465668804	-0.005896115802355601	Epithelial	PCDHGA2	1	6	FALSE
2	693	beta	0.022377183136101545	-0.10651311127114835	0.28232146060396923	0.95	PCDHGA4	-8.682005088231408	10.359574435291194	0.584764710616168	2.736827584407536	4.090636514069988	3.4441641041108646	-1.1190762203713973	0.5401272013779904	0.017745780594089614	-0.10651311127114851	0.28232146060396923	0.022377183136101545	-0.7580454574803673	1.1391114257591237	0.11533667933973848	Epithelial	PCDHGA4	2	6	FALSE
2	694	beta	0.7839119062458515	-0.010269242563353456	1.5765022163227516	0.95	PCDHGA5	-4.651326915708879	11.958718433168684	4.195537384339004	2.708618048889386	4.483548096542369	3.559146734088032	-13.059722701840846	0.11272310802946403	-3.8157928263699197	-0.010269242563353459	1.5765022163227516	0.7839119062458515	-0.7913439667570638	1.2191804530983221	0.20329322502983516	Epithelial	PCDHGA5	1	9	FALSE
2	696	beta	5.299618723690593	-0.022946020711732927	13.164943190135562	0.95	PCDHGA7	-11.017827674254862	2.6566281102161122	-1.019290971267183	3.110997123693122	4.722789811546378	3.9732517582376237	-1.2666617823557293	7.347653038852409	1.9353641275239857	-0.022946020711732944	13.164943190135562	5.299618723690593	-1.3894061433049865	0.9634880318569226	-0.2861300801610029	Epithelial	PCDHGA7	0	9	FALSE
2	697	beta	-0.047225327294908255	-0.5014531610861586	0.22886470227022576	0.95	PCDHGA8	-11.043012291544628	10.930449939765145	0.39463535432643165	2.7220389983284443	3.897318890135118	3.31456985246838	-0.9456665235148725	2.9367389388641225	0.28756337792816994	-0.5014531610861589	0.22886470227022576	-0.047225327294908255	-1.1980142404221843	0.9016980143594091	-0.23018002074095323	Epithelial	PCDHGA8	0	9	FALSE
2	702	beta	1.7246293255109355e-4	-0.13988319251165762	0.15091257029820765	0.95	PCDHGB4	-10.279988890282658	9.762276555804673	-0.38651967545978494	2.6163931673130225	3.6907573169196572	3.129666038075602	-0.6989114356860299	0.512459202925265	-0.017007414999730706	-0.13988319251165768	0.15091257029820765	1.7246293255109355e-4	-1.0140725494072451	0.8759465801619996	-0.13859812097426347	Epithelial	PCDHGB4	0	6	FALSE
2	703	beta	0.13288553682406293	-0.13253983151313858	0.9843970869065592	0.95	PCDHGB5	-9.617273767929996	10.985539120424963	1.01374930858826	1.3748073052007155	3.752821955565219	2.8504919655012433	-5.7481754234432385	0.2996627328570261	-0.7801017269301631	-0.13253983151313864	0.9843970869065592	0.13288553682406293	-0.29796627265102316	1.9967663881855422	0.7367005136028779	Epithelial	PCDHGB5	0	7	FALSE
2	705	beta	4.700649392791824e-4	-0.21556727699957623	0.2300286558558913	0.95	PCDHGB7	-10.260938727506879	8.889887680945602	-0.6776465831317258	2.7388256024790727	4.001914061549384	3.3587576779908974	-0.49810952223393923	1.0106027662600319	0.07176525368206832	-0.21556727699957678	0.2300286558558913	4.700649392791824e-4	-0.8955054523425254	0.9750371864176046	0.008166826369865496	Epithelial	PCDHGB7	0	10	FALSE
2	707	beta	0.03752755847113803	-0.11478074219472523	0.17714387383807478	0.95	PCDHGC3	-9.482755599892	9.443896302619992	0.20345978397380163	3.3761140343934843	4.530698148428256	3.9394489067433622	-0.4654002430313228	0.7111298622263023	0.33428329669200074	-0.11478074219472524	0.17714387383807478	0.03752755847113803	-0.6256890893813334	1.1776494408326368	0.342154052678934	Epithelial	PCDHGC3	1	11	FALSE
2	708	beta	0.07899234783605077	-0.14821008356612503	0.7709731726193187	0.95	PCED1A	-9.445636360468633	9.396276386777975	0.06565809650984354	5.603652903521322	6.241815326507325	5.946987377714007	-0.441923108719167	2.5049558125141522	0.2939043655800974	-0.14821008356612508	0.7709731726193187	0.07899234783605077	-0.623785809179134	0.9372223328191082	0.05650637205112417	Epithelial	PCED1A	0	13	FALSE
2	709	beta	0.09218111879187382	-0.1431693124050077	1.2347968741914568	0.95	PCED1B	-9.857272554068999	8.84335781927149	-1.0606646301636153	3.1046584773996497	4.496306660111106	3.72969247465299	-0.518994610336482	7.544990577785484	0.42480272313663975	-0.14316931240500796	1.2347968741914568	0.09218111879187382	-0.6776641267887111	1.2452050586932228	0.30992663486073935	Epithelial	PCED1B	3	8	FALSE
2	711	beta	-0.01829114684587326	-0.23028829731949257	0.143630703382921	0.95	PCF11	-7.704114434203717	10.218141518927164	1.3692349856973873	6.47978824632996	7.125355327258412	6.765581765476345	-0.6499704040936247	1.0468109722154941	0.09755833013363809	-0.2302882973194927	0.143630703382921	-0.01829114684587326	-0.35952783766361557	1.362057274042607	0.46463186316295463	Epithelial	PCF11	0	13	FALSE
2	713	beta	-0.0033711678493150003	-0.1264700540837147	0.10492775667889245	0.95	PCGF1	-9.5753072473215	9.300988540014105	0.8219360863845776	5.505539468165986	6.121375570505326	5.791879394779852	-0.42507298016762507	0.5898217124198639	0.01933177141366306	-0.12647005408371476	0.10492775667889245	-0.0033711678493150003	-0.6816555837442528	0.7054881377352363	-0.021368405571522423	Epithelial	PCGF1	0	13	FALSE
2	714	beta	0.10127018693622426	-0.18459792690493496	0.3067887050336276	0.95	PCGF3	-8.891980294438087	10.176064868699571	-0.2069685622268573	6.222240731870958	6.850197614644256	6.55788368811337	-0.5904824937602418	3.9918384924564263	0.6309097884003223	-0.18459792690493496	0.3067887050336276	0.10127018693622426	-0.5251533046649789	1.0260669931585338	0.261234406647823	Epithelial	PCGF3	0	13	FALSE
2	715	beta	0.031920217969012885	-0.07824332024368841	0.31165762699633426	0.95	PCGF5	-13.3927440548769	9.383567327151924	-1.1605702388513357	6.8102079884540165	7.396743170185315	7.089614119346867	-0.586372818989724	0.9846071209554415	0.05395167831979032	-0.0782433202436885	0.31165762699633426	0.031920217969012885	-0.598953778901975	0.8800451560544099	0.1131124442876195	Epithelial	PCGF5	0	13	FALSE
2	716	beta	0.0481422393255822	-0.059557571733650755	0.4156831175652005	0.95	PCGF6	-8.850411567265633	10.859267443466024	0.6697137358067079	4.929065698756613	5.472019564954278	5.2458902023203295	-1.2250042665643983	0.3818806041141214	-0.10347449529311886	-0.059557571733650755	0.4156831175652005	0.0481422393255822	-0.17586154868024667	1.4240578665635446	0.6187222910363828	Epithelial	PCGF6	1	12	FALSE
2	717	beta	9.76694932038838e-4	-0.13461172120117568	0.11700588480702623	0.95	PCID2	-11.197253184311691	8.844234744827734	-1.4130332117017932	6.435271779905362	7.052881970777944	6.724957731059699	-0.4925612223413685	0.81560999538753	0.07327534623439454	-0.1346117212011759	0.11700588480702623	9.76694932038838e-4	-0.6341641753210445	0.881024622521492	0.0690640644049815	Epithelial	PCID2	0	13	FALSE
2	718	beta	0.03103140841263011	-0.08776631779501236	0.33865993941649	0.95	PCIF1	-9.439088982290652	8.632497538955974	-0.4526971806206466	5.899282429481543	6.50170495641871	6.170659408843283	-0.294932161957021	1.9180808092356996	0.15811658374386178	-0.08776631779501241	0.33865993941649	0.03103140841263011	-0.7833334512475135	0.6518852682711291	-0.044998037532660226	Epithelial	PCIF1	0	13	FALSE
2	719	beta	0.009842925706314485	-0.10332258785546652	0.1818000608377465	0.95	PCK2	-9.64723391576309	9.768903677182218	-0.013418419773271996	5.246506454645679	5.818170371190203	5.557158158560937	-0.4123089387152465	0.8546157318555417	0.0395551448679927	-0.10332258785546662	0.1818000608377465	0.009842925706314485	-0.501418812283354	0.8708832967676527	0.20821158805508705	Epithelial	PCK2	0	13	FALSE
2	720	beta	0.011474022069368227	-0.12486983357424064	0.22841658662105982	0.95	PCLAF	-10.876576773360753	8.427600974069227	-1.2503537571153123	4.153314954535238	5.26458564826208	4.678907990886428	-0.5632292777380322	1.2479973221397225	0.12050172967471372	-0.12486983357424065	0.22841658662105982	0.011474022069368227	-1.0251051904398634	0.9982466135806923	-0.08225274288591594	Epithelial	PCLAF	0	13	FALSE
2	721	beta	0.05740296396402973	-0.12043497241079149	0.7500305657287613	0.95	PCLO	-9.063919049900809	11.907183238286239	0.2272376995980504	5.816867520798897	6.465620977395632	6.1183809191793515	-0.5185609010552173	2.675289242565083	0.2305856920230307	-0.12043497241079149	0.7500305657287613	0.05740296396402973	-0.706499646856588	0.7975204984585135	0.04313242386095316	Epithelial	PCLO	0	13	FALSE
2	722	beta	-0.004040528933479653	-0.2849774859722605	0.1955705365047571	0.95	PCM1	-8.995065284590064	9.578109430411413	0.09696894997761762	7.6301511939856015	8.238792652230629	7.9190505702667116	-0.4177306229924561	1.9657358167883023	0.17542279425137833	-0.28497748597226075	0.1955705365047571	-0.004040528933479653	-0.6852151151175695	0.9959710492406656	0.06591169196161817	Epithelial	PCM1	0	13	FALSE
2	723	beta	9.81828481968577e-4	-0.12579953102926597	0.11635914269787065	0.95	PCMT1	-12.106917099224608	9.230976400221513	-1.0687477600979591	8.011826940035997	8.649494391849695	8.304104378475294	-0.4193017912621871	0.7640750023307914	0.036576289650451725	-0.12579953102926597	0.11635914269787065	9.81828481968577e-4	-0.5653718814816494	0.9431809727605768	0.17308917610284338	Epithelial	PCMT1	0	13	FALSE
2	724	beta	-0.012229604547106391	-0.16563963473724816	0.09303253342871484	0.95	PCMTD1	-11.330173520805971	10.1269090136171	-0.48012419728588956	7.39138438266279	7.95519686716438	7.686532010871367	-0.34989870117628835	0.7358478719662063	0.05812003564631256	-0.1656396347372484	0.09303253342871484	-0.012229604547106391	-0.698525206392045	0.7003117908305859	-0.08307829989872062	Epithelial	PCMTD1	0	13	FALSE
2	725	beta	-0.014103999665172458	-0.269765542333713	0.12420259956133597	0.95	PCMTD2	-10.587636918300749	8.284959510248262	-0.26277504574039523	6.303317940761565	6.896119278760183	6.586297783790791	-0.5446366195522488	1.4658251530569204	0.08741625581704249	-0.2697655423337131	0.12420259956133597	-0.014103999665172458	-0.9306407145600641	0.48529790135843376	-0.2723397010442303	Epithelial	PCMTD2	0	13	FALSE
2	726	beta	-0.005591140041768886	-0.16239274001563486	0.0860580947826812	0.95	PCNA	-10.481122351637255	9.353820892502139	-0.24961713384499684	7.276937969555585	7.877493093488232	7.560017090189486	-0.6683846887295781	0.5609417858817556	-0.0036878623202854293	-0.16239274001563492	0.0860580947826812	-0.005591140041768886	-1.1921142366095832	0.07688971408951913	-0.574612653249348	Epithelial	PCNA	0	13	FALSE
2	728	beta	0.03143366643482067	-0.2630450382215656	0.2026625434319139	0.95	PCNP	-9.402528135036741	10.390029331907819	0.3783044008492909	7.644566770624294	8.337753885579568	7.945036693865934	-0.4423596138970446	2.236131831946886	0.30448545955804013	-0.2630450382215657	0.2026625434319139	0.03143366643482067	-1.047456197255141	0.61083590888508	-0.2861510710641812	Epithelial	PCNP	0	13	FALSE
2	729	beta	-0.005289320974920043	-0.2121705943536381	0.12814277046233086	0.95	PCNT	-8.584675538722362	9.20199433919566	0.35880679825677464	5.513166693880193	6.137387825454039	5.787075107536714	-0.4165044206267236	1.5960739968831206	0.13539609405832395	-0.21217059435363814	0.12814277046233086	-0.005289320974920043	-0.7079604428426132	0.6127873819070997	-0.02752094859646378	Epithelial	PCNT	0	13	FALSE
2	730	beta	-0.040137807915458	-0.35924143913886214	0.09320449752150617	0.95	PCNX1	-8.746388202064233	9.643540222246019	0.32462166280836424	5.281786392825014	5.959182764618887	5.608993172841367	-0.5944921487409244	1.409729186510754	0.1127084707137812	-0.3592414391388622	0.09320449752150617	-0.040137807915458	-0.7530153688082148	0.8544342591816987	0.03547428795514342	Epithelial	PCNX1	0	13	FALSE
2	731	beta	0.04550947538645668	-0.09854742728280638	0.47687015948412526	0.95	PCNX2	-11.365320006275551	8.888090919034795	-0.2996384798410155	4.050586495348645	5.2165021552094	4.6183537962076455	-1.1328941249522946	0.8340577416046047	0.0010412956082680351	-0.09854742728280641	0.47687015948412526	0.04550947538645668	-0.6515448832001004	1.3091404248987055	0.35670511903383095	Epithelial	PCNX2	0	13	FALSE
2	732	beta	0.01973054049038914	-0.09723886968841215	0.19290217845949156	0.95	PCNX3	-7.987785733734727	9.628691616325321	0.9339268395886415	4.526664412456298	5.590410122970034	5.205857799261836	-0.5293336601073233	1.047372991945727	0.04981728483242579	-0.09723886968841221	0.19290217845949156	0.01973054049038914	-0.9572036031512388	0.9300970606675502	-0.021757419263946014	Epithelial	PCNX3	0	13	FALSE
2	733	beta	-0.005590195669211549	-0.17228311630179233	0.10060223755301931	0.95	PCNX4	-11.430174320052172	9.665066351202979	-1.1773765218277574	7.070098717633626	7.662857636131231	7.368557358780712	-0.5234444112069656	0.8906452703148681	0.0499400176432088	-0.17228311630179236	0.10060223755301931	-0.005590195669211549	-0.47280579113711685	0.9823846731048925	0.22065874420058448	Epithelial	PCNX4	3	13	FALSE
2	734	beta	0.012196817970229744	-0.10668166237115113	0.27057840443307224	0.95	PCOLCE	-8.781631921625277	10.835106652367994	0.4101035377881322	2.8113550507073093	4.040616584747918	3.390923390026288	-0.6023657657725171	0.6522902516433462	0.007766466814428798	-0.10668166237115115	0.27057840443307224	0.012196817970229744	-1.1172373412282013	0.7328967616156081	-0.1801232276044605	Epithelial	PCOLCE	0	11	FALSE
2	736	beta	0.033476174249640854	-0.1606314590677965	0.48495876707862456	0.95	PCOLCE-AS1	-10.35463055831189	7.3856651128621325	-1.8907276889507278	0.017785615247075687	1.700392211608053	0.6972555276954562	-0.8638649828824031	1.1292245795139058	0.07038938896488708	-0.16063145906779672	0.48495876707862456	0.033476174249640854	-1.0442930124203864	0.9921606364288014	-0.05826940312384777	Epithelial	PCOLCE-AS1	0	5	FALSE
2	737	beta	0.23791764353710143	-0.1275724294390127	2.4750023779273542	0.95	PCOTH	-8.552691288902608	9.291677750195094	0.30418134444277195	3.8347708432356624	5.030150066962012	4.431189428494086	-2.6478736762277655	5.953027982800713	0.2853707231676469	-0.1275724294390127	2.4750023779273542	0.23791764353710143	-0.8772575818506462	1.2094687894657739	0.13275397223464916	Epithelial	PCOTH	0	13	FALSE
2	738	beta	-0.44032826625156674	-6.095218420704553	0.11761586050065942	0.95	PCP2	-10.87117620654371	10.466662803993056	-0.620150264080712	2.621390856922143	3.933548811113905	3.2294918844039975	-1.9248375355642486	5.625818388724822	0.31289687481563794	-6.095218420704553	0.11761586050065942	-0.44032826625156674	-0.6779628220994041	1.1839809278193236	0.2876856477307397	Epithelial	PCP2	1	9	FALSE
2	739	beta	5.162707959400789	-0.0496059303535078	15.233031036653555	0.95	PCP4	-9.005730068488493	6.345023275168682	-0.9243616255529477	4.416981795491682	5.306256728707428	4.915317060167491	-0.5851716784940987	8.550758630474945	2.5796329548175088	-0.04960593035350783	15.233031036653555	5.162707959400789	-0.7947261216703226	0.9252501951989236	0.013869304880463966	Epithelial	PCP4	3	9	FALSE
2	740	beta	-0.007301197522823334	-0.14052555932041869	0.10465687624105913	0.95	PCP4L1	-10.930897408815662	9.722165461191167	-0.5004081490843673	4.8187683154354515	5.748247590753282	5.323777402657923	-0.44250476835756136	0.6136991158620672	0.02296006392761852	-0.14052555932041894	0.10465687624105913	-0.007301197522823334	-1.2500543603718555	0.7737516500044651	-0.309834501086444	Epithelial	PCP4L1	0	13	FALSE
2	741	beta	0.12233592128990312	-0.08963387717887844	1.0297264897536196	0.95	PCSK1	-9.724278443308021	9.863789755541422	0.4053691107232192	2.543782550383656	3.9761459343061674	3.243717863967153	-2.796881017265064	1.9964494199888982	0.03348665530938272	-0.0896338771788785	1.0297264897536196	0.12233592128990312	-0.7717928280334513	1.0838663190205786	0.19683897665021444	Epithelial	PCSK1	1	9	FALSE
2	742	beta	0.027004004485345238	-0.1028438688360558	0.34237294982730554	0.95	PCSK1N	-8.733821132968767	9.193328037384026	0.3664277390972523	4.299060456898571	5.332395162516634	4.872097512522427	-0.9418440087896822	0.7449636708915061	0.03566122855052255	-0.10284386883605605	0.34237294982730554	0.027004004485345238	-0.7517688316585174	1.3565309336726146	0.19433752555222777	Epithelial	PCSK1N	0	13	FALSE
2	743	beta	-0.026098854297998277	-0.48402212812176604	0.20618392557571064	0.95	PCSK4	-9.13357083714705	9.12005314058642	0.08762677919761704	3.010834846602909	4.129670297073389	3.544860901214317	-0.6439220304040042	3.0380826101164367	0.14893364180970609	-0.48402212812176626	0.20618392557571064	-0.026098854297998277	-0.9166744262670605	0.9743177042010422	-0.0453649545624137	Epithelial	PCSK4	0	11	FALSE
2	744	beta	-0.012526402880592374	-0.23590313526024853	0.13000117593091165	0.95	PCSK5	-8.68324130394159	9.006503016132298	-0.0704548567832009	3.7965906105581295	4.936803456211074	4.354518833726847	-0.4236250229540411	0.6633782519559209	0.025769376821697918	-0.2359031352602486	0.13000117593091165	-0.012526402880592374	-1.4445102625022699	0.7368413057070744	-0.4027017784200525	Epithelial	PCSK5	2	12	FALSE
2	745	beta	-0.4295709354148266	-7.321018648089682	0.223947310337442	0.95	PCSK6	-8.345797523946239	9.843314479572584	1.056334403752229	4.384792921504758	5.2996320506769115	4.8895158126883835	-0.6151849159291383	43.00504184913551	2.773154898219782	-7.321018648089685	0.223947310337442	-0.4295709354148266	-0.7821410623631186	1.1467640665906493	0.11345063486046332	Epithelial	PCSK6	1	12	FALSE
2	746	beta	0.0799735497212758	-0.22479743380858672	1.13543966376572	0.95	PCSK7	-9.3695287170786	8.862175884071359	0.25254666675067217	4.659400129311483	5.575604068629473	5.2652290826415795	-0.7558822133388552	2.523979483474226	0.28051927498779716	-0.22479743380858686	1.13543966376572	0.0799735497212758	-0.5814603428631671	1.2252675212059243	0.2883381771149129	Epithelial	PCSK7	0	13	FALSE
2	747	beta	-0.09663665435789226	-1.094122038170637	0.15372969322677843	0.95	PCTP	-10.078013948689554	7.770271378030154	-0.8446338073551425	5.563139845708311	6.367080338462381	5.9892127710062635	-1.0423687005761713	2.456347506939972	0.13387860840658578	-1.094122038170638	0.15372969322677843	-0.09663665435789226	-0.7658986807825283	1.0749311967845994	0.08247125566663614	Epithelial	PCTP	2	13	FALSE
2	748	beta	0.005153009117462943	-0.12040140152652619	0.14317593189234812	0.95	PCYOX1	-7.672126861550423	11.714054885068373	1.4905953449970115	7.687149519362065	8.25530186527561	7.974156000015059	-0.3297126251599566	0.7784190090991714	0.06714367889881635	-0.1204014015265265	0.14317593189234812	0.005153009117462943	-0.4400826616438721	0.9886825314181323	0.2233994847206583	Epithelial	PCYOX1	0	13	FALSE
2	749	beta	0.012044173767715074	-0.06938418162958197	0.1364525782368339	0.95	PCYOX1L	-10.929167746836713	10.188257350368884	-1.2611838670630278	4.670138905397194	5.372303212403828	5.113887612306022	-0.5083884089810289	0.8249694466665024	0.059426554596770105	-0.06938418162958197	0.1364525782368339	0.012044173767715074	-0.5052960069666999	1.5531078467535144	0.490347390385485	Epithelial	PCYOX1L	1	13	FALSE
2	750	beta	0.020868674507848153	-0.12564901606727977	0.28079495487821715	0.95	PCYT1A	-8.302323210511762	9.303292899463244	0.10808027184394287	4.2357407018270505	5.244037741951043	4.800204634433752	-0.8778344267134521	0.6189492322634884	-0.013398039424751415	-0.12564901606727982	0.28079495487821715	0.020868674507848153	-0.5234606697530627	1.3442696100282345	0.37225188156013866	Epithelial	PCYT1A	1	12	FALSE
2	752	beta	0.009458319463397353	-0.09742096294099312	0.1717659446479715	0.95	PCYT2	-8.863070858457885	11.782998703038063	1.3940304652626385	5.930088858166721	6.63482656883454	6.285278965291638	-0.8877572579878193	0.43334651376090316	-0.03264389359094222	-0.09742096294099312	0.1717659446479715	0.009458319463397353	-0.14008525186218365	1.3816890774296546	0.551613570940884	Epithelial	PCYT2	0	13	FALSE
2	753	beta	0.03788314939776602	-0.09678826868746747	0.3681176115596197	0.95	PDAP1	-10.747887228600671	8.870564561921281	-0.756755523088517	5.53421719367981	6.114409504573743	5.805311641132428	-0.31945795336768745	2.5415750501704535	0.28793288801317984	-0.0967882686874675	0.3681176115596197	0.03788314939776602	-0.7759949581458138	0.6598839119031276	-0.1080128293189348	Epithelial	PDAP1	0	13	FALSE
2	755	beta	-0.03288114621813372	-0.5157757186821577	0.1957196388937723	0.95	PDCD10	-10.013031429674303	10.03322410481821	0.22674201878147934	7.428201914518904	8.11421386349648	7.756100381226983	-0.49511856473101595	4.140887218251977	0.3784013772907948	-0.5157757186821578	0.1957196388937723	-0.03288114621813372	-1.0130801866869739	0.5751447814186388	-0.20675324459209168	Epithelial	PDCD10	0	13	FALSE
2	756	beta	0.01526803293379157	-0.13750946741164444	0.24472140280527072	0.95	PDCD11	-9.535356318169018	8.520064548381958	-0.5440114127346934	5.168381937794011	5.813200200477035	5.527407093425734	-0.4258084483734413	1.6834247859002327	0.12095620247442701	-0.13750946741164455	0.24472140280527072	0.01526803293379157	-0.5502194525950546	0.7671459014234988	0.03758014347448365	Epithelial	PDCD11	0	13	FALSE
2	758	beta	-0.05841882677897839	-0.6921967030170824	0.23054808416482878	0.95	PDCD2	-8.420009115820633	10.613236781327695	0.43691862205837173	7.064477515383398	7.709193808437185	7.394092639944235	-0.5354186176857125	4.227228223965624	0.6783440953524041	-0.6921967030170824	0.23054808416482878	-0.05841882677897839	-0.7120427055675178	0.9869848372739275	0.03398330924251433	Epithelial	PDCD2	0	13	FALSE
2	759	beta	0.01550512757553539	-0.12244237705283768	0.22211934553140658	0.95	PDCD2L	-10.293400670651025	9.475078987298486	-0.1041503430372456	4.410473745564575	5.4741767056667845	4.9546395583543035	-0.7321188874713732	0.7074699792335948	-0.023078631075925584	-0.12244237705283768	0.22211934553140658	0.01550512757553539	-0.9201371034951423	0.6730356075634688	-0.15395953724198877	Epithelial	PDCD2L	0	13	FALSE
2	760	beta	-0.023627486298198424	-0.1895658644310456	0.05605344759013573	0.95	PDCD4	-9.332152669681289	9.594590814509306	-0.13181899212343665	8.475940309639379	9.07330544142658	8.788263972158594	-0.7671210255724893	0.3720141711181911	-0.033955187832748285	-0.1895658644310457	0.05605344759013573	-0.023627486298198424	-0.32187528702611684	1.1335632972985874	0.3335783740028312	Epithelial	PDCD4	0	13	FALSE
2	761	beta	-0.0034909785464215773	-0.13296119404534687	0.13740390133078162	0.95	PDCD4-AS1	-9.169951956891447	10.5445124957731	0.1815654755442559	3.4351272662138324	4.649222019193546	4.037277056353356	-0.7762384856072261	0.604150402078613	0.0023907271886275216	-0.13296119404534695	0.13740390133078162	-0.0034909785464215773	-1.3083095606552582	0.8335608753857117	-0.2524456054136625	Epithelial	PDCD4-AS1	2	11	FALSE
2	762	beta	0.036448868444094826	-0.17704326859595118	0.32141452072356347	0.95	PDCD5	-9.503649872851485	7.970152064519046	-0.268670338407925	7.516993475382465	8.112666782064675	7.800381211521658	-0.6816731851568097	1.6901973334245664	0.15256778357062342	-0.17704326859595126	0.32141452072356347	0.036448868444094826	-0.7519629889712349	0.625179066878705	-0.1497807185000918	Epithelial	PDCD5	0	13	FALSE
2	763	beta	0.007233851240141448	-0.16078794326253662	0.23258251795134238	0.95	PDCD6	-9.529281046554267	11.418374563747056	0.5197811219512072	7.984541449832633	8.695342321013072	8.311485653988314	-0.65366795225942	1.4185139594588931	0.08962418863227156	-0.16078794326253673	0.23258251795134238	0.007233851240141448	-0.7718972781643301	0.5929209218397247	-0.13468956962919465	Epithelial	PDCD6	0	13	FALSE
2	764	beta	-0.04193948613586573	-0.45416039452185536	0.15763783501365122	0.95	PDCD6IP	-10.23494267311285	9.32396517390519	-0.5058865584290765	7.584601651625211	8.195422718739096	7.877828010704981	-0.6410166347066364	3.170417997165654	0.33944422787243855	-0.4541603945218555	0.15763783501365122	-0.04193948613586573	-0.674183972341265	0.7474397989669568	-0.03246948304275106	Epithelial	PDCD6IP	0	13	FALSE
2	765	beta	-0.04914745974350854	-0.6524933416520717	0.10785014709743351	0.95	PDCD6IPP2	-10.894587879794818	9.355289563763668	-0.6302533072847438	1.542131709347184	2.7679453264861857	2.121201682706763	-3.0911465497510937	1.0186170906895438	-0.2005365872497821	-0.6524933416520718	0.10785014709743351	-0.04914745974350854	-1.386657566853053	0.4616986476997414	-0.4606395655993287	Epithelial	PDCD6IPP2	1	9	FALSE
2	766	beta	-0.027032866605270253	-0.24950105144917745	0.07528969431060703	0.95	PDCD7	-9.82197785955948	8.628706633858945	0.3915428452235825	6.093381066292475	6.697838497264331	6.36759758788046	-0.43686208488372247	0.9849682979471177	0.0860554574054302	-0.24950105144917745	0.07528969431060703	-0.027032866605270253	-0.9119662048190138	0.6050596697049515	-0.15374660007996893	Epithelial	PDCD7	0	13	FALSE
2	767	beta	-0.031739288732841424	-0.34258580409622863	0.09528309875522155	0.95	PDCL	-8.600150704298274	9.222326466583324	-0.4973709798053971	6.2411726609955736	6.865446775917807	6.552601116731675	-1.104559632018901	0.8939337648099275	-0.007778251752610209	-0.3425858040962287	0.09528309875522155	-0.031739288732841424	-1.000163327466594	0.447560278355544	-0.33622388565991945	Epithelial	PDCL	0	13	FALSE
2	768	beta	0.0025129026591359086	-0.11725042787826563	0.11970590202954404	0.95	PDCL3	-8.527676237381625	8.996179017140035	0.16205391085098644	5.769713768258494	6.436131752806213	6.102570069917285	-0.43365009032188917	0.36631862392387005	-0.00509909676488575	-0.11725042787826573	0.11970590202954404	0.0025129026591359086	-1.0487032372222105	0.3007018150487334	-0.44718485746589	Epithelial	PDCL3	0	13	FALSE
2	769	beta	-0.004849188171527949	-0.19103908345606013	0.16724448869386666	0.95	PDCL3P4	-8.773575768767383	9.280718745542682	0.2462268776858399	3.7772918870475727	5.048937920203651	4.414728290216694	-0.6329497981743144	0.9556242825672071	0.06012682681655689	-0.19103908345606038	0.16724448869386666	-0.004849188171527949	-1.1525856576546758	0.8639404734471153	-0.20303562940893288	Epithelial	PDCL3P4	0	13	FALSE
2	770	beta	0.024978340530082976	-0.08235322993357085	0.28120778288914916	0.95	PDE10A	-10.107044251021396	9.029231290110998	-0.4298701161191506	4.805899221827768	5.635300534331388	5.2640282731504655	-0.49148519379109606	1.0688702056708663	0.056530798543907454	-0.08235322993357087	0.28120778288914916	0.024978340530082976	-0.8956778496372488	0.6869076554842484	-0.19783132070006884	Epithelial	PDE10A	2	13	FALSE
2	771	beta	-0.05432488183119914	-1.0455613801455308	0.2567680704473384	0.95	PDE11A	-8.739505475968214	10.296743723660446	0.3516632019336962	4.751905234248886	5.382182667717885	5.109732667114464	-0.654910492274784	4.49329920694048	0.36033062856672965	-1.045561380145531	0.2567680704473384	-0.05432488183119914	-0.6230436933848654	1.0341836381875975	0.15961002515252362	Epithelial	PDE11A	3	12	FALSE
2	772	beta	0.008797150790833907	-0.14359419535137205	0.2041551257427386	0.95	PDE12	-10.22057648418792	8.254519455825093	-0.7189373930653273	5.603436404093707	6.233196910036812	5.920199202243641	-0.43560323181233906	0.9479251775432455	0.07231944069955487	-0.14359419535137213	0.2041551257427386	0.008797150790833907	-0.44920447420842785	1.3140015433209198	0.3605745751497668	Epithelial	PDE12	0	13	FALSE
2	773	beta	0.009880477609697309	-0.19207706486820045	0.20411238835633944	0.95	PDE1A	-8.497603736601699	8.520504844452375	0.3848254651598555	4.878449212429805	5.488692608663755	5.247089789634952	-1.034078809158285	0.8242461079654525	0.005451563070945105	-0.1920770648682005	0.20411238835633944	0.009880477609697309	-0.2069850731145714	1.333052076347405	0.555258994453743	Epithelial	PDE1A	0	13	FALSE
2	775	beta	0.01941871986646909	-0.11847850098603668	0.2327559651372704	0.95	PDE1C	-9.241324576177984	9.616823055895209	0.5573474029642579	3.011357145452936	4.3404555066400095	3.603967915732383	-0.6854417763674134	0.9080486503228865	0.04215544843107055	-0.11847850098603684	0.2327559651372704	0.01941871986646909	-0.8774509644281081	1.018067139246457	0.10769381719862718	Epithelial	PDE1C	2	7	FALSE
2	777	beta	-0.019907626976860552	-0.31230785153281426	0.1682982807117413	0.95	PDE3A	-9.414890041015287	9.668831355110505	0.2725320735417732	3.90600074714797	4.955909053295714	4.428632304391559	-0.7480831644428366	1.66039473957709	0.10518949490116496	-0.3123078515328143	0.1682982807117413	-0.019907626976860552	-0.6819822308779001	1.01788411946015	0.13339240272946223	Epithelial	PDE3A	3	11	FALSE
2	779	beta	0.0021925532763154244	-0.1406965384598905	0.14731062177339105	0.95	PDE4A	-11.139113404761378	9.087872959884761	0.051100654616879175	4.119300570958057	5.2436219245546365	4.739660229230354	-0.5468141869863822	0.7037324384304374	0.0386137167483378	-0.14069653845989055	0.14731062177339105	0.0021925532763154244	-0.8372477406836861	0.9757757510570958	0.09356790861584242	Epithelial	PDE4A	1	12	FALSE
2	780	beta	0.18718868616818682	-0.046629480279141926	0.6840643522751704	0.95	PDE4B	-8.316889664122378	11.617819386353228	1.7564704900835553	7.329187580310967	7.906571468430386	7.582940753177732	-4.018828188743324	0.7658891705794872	-0.6486240384010707	-0.04662948027914193	0.6840643522751704	0.18718868616818682	-0.2787832829470588	1.0305551744122052	0.33107397740117495	Epithelial	PDE4B	3	13	FALSE
2	782	beta	-0.01578296730254952	-0.28737748599238283	0.12989732379669625	0.95	PDE4D	-10.176800241313957	8.768678338244172	0.07182401523806038	6.5781836250570676	7.20665103525975	6.896346975135307	-0.4631263986994967	1.8039942733953298	0.15758206981804462	-0.28737748599238294	0.12989732379669625	-0.01578296730254952	-0.6861020034970706	0.8868623939417032	0.014836776773606073	Epithelial	PDE4D	0	13	FALSE
2	783	beta	-0.01990783200950022	-0.261803025493312	0.0804455620796645	0.95	PDE4DIP	-10.326519436353616	8.442037213281736	-0.40352389104965614	4.569443724996177	5.554354214647493	5.17369497213698	-0.460433306809696	0.719943421956125	0.042764199235641266	-0.26180302549331225	0.0804455620796645	-0.01990783200950022	-1.050372634479808	0.9645618621658558	-0.06353061224248227	Epithelial	PDE4DIP	0	13	FALSE
2	784	beta	0.005307426103967057	-0.09446294339217451	0.13077546178450566	0.95	PDE5A	-9.15411108285897	9.29462173570823	0.055390001250985775	4.917163433460412	5.343213724508283	5.146889358547476	-0.28730728533616995	0.5620983666873177	0.025364306152701268	-0.09446294339217452	0.13077546178450566	0.005307426103967057	-0.40554804099576924	0.9314636239045206	0.26297630372617065	Epithelial	PDE5A	3	12	FALSE
2	785	beta	-0.011822606809008073	-0.20566779771923	0.13055209933318232	0.95	PDE6A	-8.971543539601765	9.218610263466262	0.690895121177342	2.13726220144594	3.3653623115718023	2.736797222934241	-0.650377941904313	0.8140560010003495	0.037602129582524964	-0.2056677977192301	0.13055209933318232	-0.011822606809008073	-0.6177955458308393	1.1282971000874424	0.2721948407277389	Epithelial	PDE6A	0	8	FALSE
2	786	beta	-0.004162266586157665	-0.12695937322734188	0.13164550939486241	0.95	PDE6B	-8.293372797418836	10.234557720420058	0.6504323971897221	4.036136180279121	5.20431045781835	4.619829096861159	-0.4896726282823394	0.39646856476911	-0.0015392962344525525	-0.12695937322734188	0.13164550939486241	-0.004162266586157665	-1.2991770430975755	0.7259116847960579	-0.26848012532977106	Epithelial	PDE6B	0	13	FALSE
2	787	beta	0.010223449250092258	-0.18518899616498455	0.25407958583173	0.95	PDE6C	-9.347688986341963	9.420986254014949	0.42807004827568973	0.41374024418980526	1.7280691665250125	1.0519039824535834	-0.4532945333281024	1.3693469595786427	0.10421580467188826	-0.18518899616498471	0.25407958583173	0.010223449250092258	-0.8515350292906713	1.175556531557615	0.1286189661685418	Epithelial	PDE6C	0	5	FALSE
2	788	beta	0.00890779029265828	-0.11065899840616547	0.18177059611953372	0.95	PDE6D	-8.747167677137567	9.229241492767835	0.26441113974230845	5.708973688553584	6.388715122176273	6.0042675408965245	-0.5230971936039163	0.7116443265966125	0.027504731465768102	-0.11065899840616548	0.18177059611953372	0.00890779029265828	-0.9937712963126827	0.4672599163421979	-0.24050074758147488	Epithelial	PDE6D	0	13	FALSE
2	790	beta	-0.06792543461059693	-0.6793095416852265	0.10086270966978869	0.95	PDE7A	-8.975510892553894	10.232903308134384	0.685639566342915	6.611468871998829	7.286651653906563	6.946892949105318	-0.5322866893236342	4.001757443120951	0.2828420375339863	-0.679309541685227	0.10086270966978869	-0.06792543461059693	-0.5638983162687272	1.3276983982761015	0.2490673227714083	Epithelial	PDE7A	0	13	FALSE
2	791	beta	0.791649293472759	-0.043558576503407706	2.9412385896240942	0.95	PDE7B	-5.820308450163456	10.415004818062577	2.431887780639716	1.5848011181902906	3.7580088040305335	2.731770350452023	-10.199084765077894	0.44788145762687154	-1.8325269002235065	-0.043558576503407734	2.9412385896240942	0.791649293472759	-0.5543978947192646	1.706962922191646	0.5694764956531752	Epithelial	PDE7B	0	6	FALSE
2	792	beta	0.006720785907781636	-0.13231440093947378	0.16644155302357178	0.95	PDE8A	-10.80625134475189	9.32047123926215	-0.1773739622360711	5.880999506085055	6.548721472135188	6.197181674941602	-0.524102657854023	0.9058729531760733	0.0490604576884138	-0.13231440093947383	0.16644155302357178	0.006720785907781636	-0.7305003680405935	0.6258095261203641	-0.11726933982763098	Epithelial	PDE8A	2	13	FALSE
2	793	beta	-0.07183348217560256	-0.6732085591414925	0.11898833077430013	0.95	PDE8B	-9.981375134945347	9.136487754223966	0.6266932144367681	6.283056318365018	6.919598144431372	6.55685267813165	-0.3998496950364059	2.9983805256427933	0.3305594087504047	-0.6732085591414929	0.11898833077430013	-0.07183348217560256	-0.6367123580936546	0.930669204179395	0.12743793876874782	Epithelial	PDE8B	0	13	FALSE
2	794	beta	1.3208515533784344	-0.09251331049869965	7.447060023345481	0.95	PDE9A	-7.55502699972138	9.43837698767958	-0.15631293076642683	5.270589277828446	6.756344637896063	6.179671475979691	-0.34104574668654625	7.002050674719543	1.1359593117853126	-0.09251331049869967	7.447060023345481	1.3208515533784344	-0.8392713011174047	1.5085210019139244	0.1655049531423502	Epithelial	PDE9A	3	13	FALSE
2	795	beta	0.03302008368694083	-0.08949415608810513	0.3250345069578222	0.95	PDF	-11.678094586748026	9.238499556571922	-0.5842604089129033	3.710106546593533	4.94040730864395	4.26783148992936	-0.5701068588145292	1.2193157888020032	0.048220903844850505	-0.08949415608810518	0.3250345069578222	0.03302008368694083	-0.9775696005327348	1.2456456583970006	0.0029470243141037898	Epithelial	PDF	0	13	FALSE
2	796	beta	-0.01816572304349466	-0.3382189969425849	0.16604922922353701	0.95	PDGFA	-9.49651032777464	9.504484361543144	0.03767233972874811	5.416170543115082	6.144401228702572	5.768725446175016	-0.49425453204774966	2.2700980182328023	0.23981596802642152	-0.33821899694258556	0.16604922922353701	-0.01816572304349466	-0.630254880525005	1.1205579102137209	0.10136491095825263	Epithelial	PDGFA	0	13	FALSE
2	797	beta	0.04867412887691526	-0.10696982881957087	0.6241196642995389	0.95	PDGFB	-10.206227731693406	8.931891486096623	-0.7030357491501563	2.7848644030045056	3.9997529493342614	3.367069192887436	-0.6303412541039592	2.713221142256469	0.23781885270350878	-0.10696982881957093	0.6241196642995389	0.04867412887691526	-0.7874659586985905	1.0442916846096733	0.0966641703778491	Epithelial	PDGFB	2	9	FALSE
2	803	beta	-0.006576253510857024	-0.1406343204664212	0.13750869750002567	0.95	PDHA1	-9.597918710796726	10.203583061858012	0.4408410931729348	6.943710814542282	7.498542038876038	7.209521957915553	-0.43175101671367483	0.6866809449722906	0.034583385282521265	-0.1406343204664212	0.13750869750002567	-0.006576253510857024	-0.7088828021680692	0.9868529724739199	0.013992939767473057	Epithelial	PDHA1	0	13	FALSE
2	804	beta	0.012626555347716962	-0.22051995657194812	0.3958536819629384	0.95	PDHA2	-11.83015885364987	10.743154363566026	-0.5513298146596017	-0.44691209580851615	1.009507201695879	0.2885807067426694	-1.0902239627913508	2.410668617163116	0.12208652070776183	-0.22051995657194812	0.3958536819629384	0.012626555347716962	-1.3274300513249404	0.9971907847489756	-0.12732860077298147	Epithelial	PDHA2	0	5	FALSE
2	805	beta	0.007064485025566365	-0.09897851123152034	0.15421678488868368	0.95	PDHB	-10.065338671255146	11.833469538227824	0.5088153645782748	7.54916264825539	8.182108808431554	7.867024370076636	-0.5580246062186592	0.4921236817031978	-0.007771876806289102	-0.09897851123152036	0.15421678488868368	0.007064485025566365	-1.1951083685951194	0.0237318409852286	-0.6271637858848779	Epithelial	PDHB	0	13	FALSE
2	806	beta	0.003142910237296292	-0.08142382576402596	0.11482157510914454	0.95	PDHX	-10.224122062839532	11.262665889162262	-0.3276119425090641	6.4096285230751935	7.084819848241588	6.739408726930511	-0.4815109026109592	0.4551973080850702	0.003830091900934918	-0.08142382576402597	0.11482157510914454	0.003142910237296292	-1.092861829406686	0.3954043918422652	-0.42512411125886557	Epithelial	PDHX	0	13	FALSE
2	808	beta	0.02193793972391218	-0.07652446215491344	0.2285033494218167	0.95	PDIA3	-10.202098793042305	10.825781189258894	0.6904158522998418	9.371647645061513	9.964617866606583	9.648436376045046	-0.6501707711223649	0.7199630120329142	0.006071952693977767	-0.0765244621549135	0.2285033494218167	0.02193793972391218	-0.681509889748382	0.7529692380604162	0.032737605730714936	Epithelial	PDIA3	0	13	FALSE
2	809	beta	0.02441248531715844	-0.11417313241433799	0.27338450470204684	0.95	PDIA3P1	-9.655332661354938	11.752317047956382	0.2935668926971103	8.232075944037875	8.847579283401302	8.542667630093138	-0.8319758244055726	1.3357955824950245	0.047765422613541955	-0.11417313241433802	0.27338450470204684	0.02441248531715844	-0.7955429249460005	0.7641114112648504	-0.13000496584055737	Epithelial	PDIA3P1	0	13	FALSE
2	810	beta	-0.04153747924824107	-0.2047220116705034	0.18292398616113145	0.95	PDIA4	-7.122324315086505	9.451063076135805	1.198261946105681	7.79034115424144	8.40224485327944	8.077078032096868	-0.5581362912844364	1.622788062168445	0.2548206588848403	-0.20472201167050352	0.18292398616113145	-0.04153747924824107	-0.7364969537175026	0.7795308295560452	-0.040018313341314976	Epithelial	PDIA4	0	13	FALSE
2	811	beta	0.015704808862438753	-0.09138130577823572	0.1987047906443584	0.95	PDIA5	-10.388553399224861	9.941126777846506	-0.10965079827018305	6.5807034988498785	7.203496218680244	6.858165738893877	-1.0212368480412657	0.6060674692897001	-0.03974791068975219	-0.09138130577823575	0.1987047906443584	0.015704808862438753	-0.17069896179065705	1.32497541769005	0.5470501405205989	Epithelial	PDIA5	1	13	FALSE
2	812	beta	-0.014579061906577465	-0.19108084157261612	0.09440372911124435	0.95	PDIA6	-10.710040277497535	9.798440089909834	0.016473106086228144	8.15165999055587	8.732347773170677	8.432939168812753	-0.3984914179822232	0.757607493296107	0.05359968903522932	-0.19108084157261612	0.09440372911124435	-0.014579061906577465	-0.5690928211653907	0.7983681888871692	0.096915748488127	Epithelial	PDIA6	0	13	FALSE
2	813	beta	-0.03385751605968484	-0.29943989898915135	0.08619023068809309	0.95	PDIK1L	-8.918389524235149	9.069247921436482	-0.38140908318519384	5.799578014433167	6.466045059278991	6.104884783948618	-0.7662544697599283	0.9364725716304413	0.05001201950027421	-0.29943989898915147	0.08619023068809309	-0.03385751605968484	-1.0308299401139913	0.40451023724175506	-0.2996878924947588	Epithelial	PDIK1L	0	13	FALSE
2	815	beta	0.1762040427345385	-0.07929506778702992	1.326043272854655	0.95	PDK1	-9.853434478882516	9.159044952341652	-0.06833062338021613	5.36049933595265	6.18196959017402	5.7617308604088855	-2.0849208453918107	2.2586404268167026	-0.021215675606405922	-0.07929506778702995	1.326043272854655	0.1762040427345385	-0.5182068977230954	1.2548447234671525	0.2813395554925951	Epithelial	PDK1	0	13	FALSE
2	816	beta	0.01621400291666814	-0.09411137493472092	0.24571649927548614	0.95	PDK2	-13.144765099102916	9.84450203460671	-0.7184641217117308	5.8875608670088475	6.564093249076922	6.190452588223483	-0.28635170300906115	1.1309272577126364	0.09871861093078832	-0.09411137493472096	0.24571649927548614	0.01621400291666814	-0.7677355880626386	0.8006804884063939	-0.009490501400873342	Epithelial	PDK2	0	13	FALSE
2	817	beta	-0.04554470219489269	-0.3481602224531377	0.08115080465314536	0.95	PDK3	-9.868148657996784	9.267295059149376	0.4313380986647991	6.880036367100799	7.587171106452774	7.193615982921567	-0.5355824061755063	1.1317996548643505	0.152414741903643	-0.3481602224531378	0.08115080465314536	-0.04554470219489269	-0.9720079832281642	0.6012238589199249	-0.23056766141911578	Epithelial	PDK3	1	13	FALSE
2	818	beta	-0.09873284988003972	-0.5559023434260826	0.0724789702341742	0.95	PDK4	-12.392105806747699	8.056334443102683	-1.7737820418799022	8.537570411612567	9.236026517132306	8.912233253680181	-3.1412903605638998	0.2972726477735586	-0.4577377057882477	-0.5559023434260826	0.0724789702341742	-0.09873284988003972	0.015257441380043943	1.340585855489791	0.6553354165608846	Epithelial	PDK4	3	13	FALSE
2	820	beta	0.022474191211921613	-0.11067319047524492	0.2712377661249377	0.95	PDLIM2	-8.55833529784497	9.344882078697294	0.016821599457214825	4.693444302602739	5.52849669590745	5.20253951246225	-0.38940854349282783	1.3175382943065461	0.09425766651968205	-0.11067319047524496	0.2712377661249377	0.022474191211921613	-0.6499668580248307	1.2297848088433023	0.3157859907761152	Epithelial	PDLIM2	0	13	FALSE
2	822	beta	-0.014599548114572659	-0.17822652349428814	0.08799919966450095	0.95	PDLIM4	-10.191193355612505	10.315075593021957	0.2793272239900076	6.302533280765997	6.9609069200185045	6.621741752684007	-0.5013427538737432	0.7717428521087437	0.08668347506342165	-0.17822652349428816	0.08799919966450095	-0.014599548114572659	-0.23926174404784212	1.294188909582677	0.4918416149643343	Epithelial	PDLIM4	1	13	FALSE
2	823	beta	0.6652880096569266	0.27843536425446425	1.314444838468898	0.95	PDLIM5	-0.2711500234171263	11.00644348690707	4.000568119053367	9.05550581872223	9.684298737424932	9.337572617994287	-6.138533288021103	0.25923357448736994	-2.2500758020202296	0.27843536425446425	1.314444838468898	0.6652880096569266	-0.5449153050559904	0.5104162452088948	-0.010590673117194652	Epithelial	PDLIM5	0	13	TRUE
2	824	beta	-0.01505117401639577	-0.2886945215881356	0.18591921911765513	0.95	PDLIM7	-8.438799786985188	9.50693766209432	-0.05119559938868418	4.651885307776265	5.532393552890741	5.270428020797227	-0.6784861575499795	1.223887528452953	0.11141494920941795	-0.28869452158813586	0.18591921911765513	-0.01505117401639577	-0.5792499817844015	1.0813199868476577	0.2657187615411378	Epithelial	PDLIM7	0	13	FALSE
2	825	beta	-0.0014911918019856298	-0.13256836965843652	0.11015173888578234	0.95	PDP1	-10.143382106894665	8.600105378682624	-0.8173892802546193	6.979308438821974	7.668852409561741	7.3028694042560645	-0.6415485812779369	0.47956269928922907	-0.012223776360285649	-0.13256836965843655	0.11015173888578234	-0.0014911918019856298	-0.3877479693210576	1.362119767762477	0.4347809691215461	Epithelial	PDP1	0	13	FALSE
2	826	beta	-0.05614521405423005	-0.7128331800813905	0.2368346198498165	0.95	PDP2	-9.633750591886418	10.455829412335552	0.4631152070148792	5.05810733915509	5.7199931732881115	5.4504548979671315	-0.8328662764735738	4.650557763713695	0.37486757009921934	-0.7128331800813922	0.2368346198498165	-0.05614521405423005	-0.7575450205653392	0.6109051943766963	-0.13534545238549717	Epithelial	PDP2	1	13	FALSE
2	827	beta	0.01449749438369721	-0.11636672936777291	0.22780410976709678	0.95	PDPK1	-9.545774509192835	10.257884936828187	-0.10076446059192863	5.615252070937056	6.273562405999471	5.942992276454599	-0.4854723637751959	1.0043283249167811	0.05659316518346512	-0.11636672936777291	0.22780410976709678	0.01449749438369721	-0.7150659447359342	0.9757027182954049	0.011573208337698778	Epithelial	PDPK1	0	13	FALSE
2	829	beta	0.0684689999096821	-0.12395986957087926	0.3479636930132727	0.95	PDPR	-8.470989342427751	9.813324169024007	0.7231263437052403	5.05215421567251	5.775298918385796	5.466939364002581	-0.4572997194047375	1.460833864496455	0.27865311693444095	-0.12395986957087933	0.3479636930132727	0.0684689999096821	-0.6025078944056272	1.0876523128660736	0.11928927331580036	Epithelial	PDPR	1	13	FALSE
2	830	beta	-0.005145791265230936	-0.17539518825904843	0.11550259033807626	0.95	PDRG1	-7.999885389110214	8.680438142803615	0.1760679493763699	5.7450903043246555	6.355550266206849	6.027880618620781	-0.3458863353723751	0.495578334446509	0.027838974260770213	-0.17539518825904848	0.11550259033807626	-0.005145791265230936	-0.5079126087295792	0.9568107853234339	0.2099911526617001	Epithelial	PDRG1	0	13	FALSE
2	831	beta	-0.048086023914944445	-0.18026821877430488	0.10601423730820347	0.95	PDS5A	-10.106435276968089	10.554886327834517	-0.0690322555194808	6.9931582363113955	7.617991431942848	7.287883686974261	-0.3987061254609989	1.4080098716417182	0.15853446216277542	-0.18026821877430518	0.10601423730820347	-0.048086023914944445	-0.9359328330922031	0.5881095353435951	-0.268214933415098	Epithelial	PDS5A	0	13	FALSE
2	832	beta	-0.0013557953411733668	-0.21622016616948866	0.1823136772142111	0.95	PDS5B	-8.76024855938556	9.328966416252797	-0.10843404402017846	6.9869760293593455	7.581408512661202	7.273214592484707	-0.40859497308180087	1.1631925841105932	0.147350894843022	-0.2162201661694887	0.1823136772142111	-0.0013557953411733668	-0.5428832531112194	1.0066329342172946	0.1691219676814966	Epithelial	PDS5B	0	13	FALSE
2	833	beta	-0.01366632608677336	-0.26823725537759907	0.16222789976402363	0.95	PDSS1	-8.92866959255911	9.996312379444271	1.4836686860724093	4.384059181028256	5.459218605996199	4.963685346224176	-0.39396007283141427	1.4235477130094634	0.1247745351699166	-0.2682372553775994	0.16222789976402363	-0.01366632608677336	-0.7834373509001172	1.0219675975325897	0.16369935775625555	Epithelial	PDSS1	0	13	FALSE
2	834	beta	-0.05274348389856423	-0.49561902071219577	0.0918120727000455	0.95	PDSS2	-9.052337145724358	8.632301279112918	0.19579203401762799	6.809054614491237	7.435313080552053	7.096473454692099	-0.5406598815368664	2.221520019471758	0.269548614478949	-0.49561902071219616	0.0918120727000455	-0.05274348389856423	-0.9350628218762198	0.5129199728748467	-0.29650715052068616	Epithelial	PDSS2	2	13	FALSE
2	835	beta	0.017380747022124034	-0.14419480079188854	0.36238044825447696	0.95	PDXDC1	-10.485528961855444	9.12296811146182	0.19628592081060073	2.7800338075867463	4.169285591862827	3.3933451548891505	-1.2473495656172433	1.0377526898670126	-0.02174704224532981	-0.14419480079188857	0.36238044825447696	0.017380747022124034	-0.6389562084612989	1.3990040949930886	0.3088781148048475	Epithelial	PDXDC1	0	12	FALSE
2	836	beta	-0.07156236342971714	-1.4208881922174756	0.23578770354891168	0.95	PDXDC2P-NPIPB14P	-8.018905874298175	9.61110049844652	0.3063776314634951	5.9749608557521885	6.641763200609199	6.306995546113715	-0.4859449637470213	6.088807806105967	0.5030754047362095	-1.4208881922174794	0.23578770354891168	-0.07156236342971714	-0.48517813440326346	1.2542013654381523	0.3395758266173447	Epithelial	PDXDC2P-NPIPB14P	0	13	FALSE
2	837	beta	0.028539934697639078	-0.09042533917440786	0.2529668846024524	0.95	PDXK	-8.932278207796392	10.569663241072826	-0.19896988712444402	6.266429463223108	6.866458700332343	6.551995683460346	-0.49592594297542875	0.9445249739802256	0.07805778346109293	-0.09042533917440787	0.2529668846024524	0.028539934697639078	-0.5354773879777451	0.9650584435544043	0.2028306940919769	Epithelial	PDXK	0	13	FALSE
2	838	beta	0.0647110934428908	-0.13926155627298545	0.5106864423109325	0.95	PDXP	-9.561950834525106	8.950795789777459	0.33826369610275925	3.9662570812927203	5.071186217651925	4.5003746014108215	-1.0679355455762942	1.1499351622657308	0.07552659163256287	-0.13926155627298548	0.5106864423109325	0.0647110934428908	-1.0686247130100028	0.9502891731983176	-0.08337974856531134	Epithelial	PDXP	1	12	FALSE
2	839	beta	0.005775317352714868	-0.09389046180575476	0.1158270997297894	0.95	PDZD11	-8.489394884179843	9.319486487702196	-0.32348924807340645	6.496991753891614	7.128817241281411	6.791521420009503	-0.37432699876332354	0.4325759267171738	0.03665445491652957	-0.09389046180575476	0.1158270997297894	0.005775317352714868	-0.7883131000199032	0.8563402824565661	-0.07763088504269933	Epithelial	PDZD11	0	13	FALSE
2	840	beta	-0.007149882822733155	-0.21504163353882946	0.27127086107295817	0.95	PDZD2	-9.213961259836697	9.161178588484994	-0.492727949814715	4.055475123038498	5.287597168109546	4.666024014234132	-0.7589060487842906	1.944297212971029	0.13115013246515964	-0.21504163353882955	0.27127086107295817	-0.007149882822733155	-0.8081672973165053	1.160647220437764	0.24808323545230862	Epithelial	PDZD2	0	13	FALSE
2	844	beta	0.28352484815383966	-0.1004422553034492	4.071593378093751	0.95	PDZD8	-6.78331818713789	9.254487634024697	0.6801179721898243	5.817247004488159	6.606022306676688	6.216204749391767	-0.8038422056167618	4.0229375028709224	0.26300021495788295	-0.10044225530344922	4.071593378093751	0.28352484815383966	-0.3964385862557668	1.342576813426525	0.32419453166928214	Epithelial	PDZD8	1	13	FALSE
2	845	beta	-0.018617895632525618	-0.24002420919772793	0.11466393656120862	0.95	PDZD9	-9.368601114494139	7.73764084115437	-0.7019999135114598	3.630072253300887	4.871706005080228	4.280532573212501	-0.7951346532993443	0.9121345914799054	0.016045347938888874	-0.24002420919772802	0.11466393656120862	-0.018617895632525618	-0.9884033869171653	0.9279573419259061	-0.018101576406743265	Epithelial	PDZD9	0	13	FALSE
2	846	beta	0.032054529098639234	-0.20252062994949976	0.687979396969801	0.95	PDZK1	-8.697203511689908	9.960108690260066	0.6887759753411669	1.2315340400149275	2.5143246678454	1.8638822862108366	-1.2590658686546596	1.7872645940806131	0.08074850413801814	-0.2025206299494999	0.687979396969801	0.032054529098639234	-0.7973686026483648	1.1235190911288147	0.19448519407900478	Epithelial	PDZK1	1	9	FALSE
2	847	beta	0.008914388971713285	-0.14555978652493043	0.3115162021033983	0.95	PDZK1IP1	-8.91641141601295	9.513783561109916	0.3300264352285035	5.1293611079991015	6.555606011466267	5.7840881509916295	-0.7690820545339545	0.9635214348000474	0.05453374595361355	-0.14555978652493065	0.3115162021033983	0.008914388971713285	-1.03444967353432	0.9124491846498292	-0.10720560258087918	Epithelial	PDZK1IP1	2	13	FALSE
2	849	beta	0.002393772896623836	-0.15315234466083155	0.16764541670190652	0.95	PDZRN3	-8.825918799443224	10.78874782928288	1.6916653775547787	6.544298394629783	7.139840036346799	6.825966642917679	-1.0233080595932904	0.43397641476227994	-0.06733788984962345	-0.1531523446608316	0.16764541670190652	0.002393772896623836	0.02169621421032626	1.4446580134902214	0.751506597612246	Epithelial	PDZRN3	1	13	FALSE
2	850	beta	-0.02564077922095422	-0.2603002780427147	0.11780685955935985	0.95	PDZRN3-AS1	-9.62906471331321	10.089979234166975	0.0806057299482195	4.424038546526846	5.360476314276305	4.926999830251949	-0.4624198405508533	0.8773054340888482	0.07199708877037997	-0.26030027804271494	0.11780685955935985	-0.02564077922095422	-0.7294755618846117	1.1691418914702811	0.21798749484558724	Epithelial	PDZRN3-AS1	0	13	FALSE
2	851	beta	0.021716552689574155	-0.0960823748602313	0.3220620302130221	0.95	PDZRN4	-8.109264692372669	9.95462526658055	-0.13553008546504638	2.1657095346185256	3.5652596327138357	2.813931380133883	-1.2856058285479497	0.4495631996123728	-0.0681719312043677	-0.09608237486023134	0.3220620302130221	0.021716552689574155	-0.46773716225107664	1.3532397398853107	0.37102810199297287	Epithelial	PDZRN4	0	5	FALSE
2	852	beta	0.02665650429811328	-0.12310998098263073	0.39663874713751673	0.95	PEA15	-7.154684718882149	10.052171513370237	0.8746655039671983	6.155788635575391	6.7910435913613485	6.486402875122739	-0.41241479221782956	1.9870867170065203	0.16490977687760208	-0.1231099809826308	0.39663874713751673	0.02665650429811328	-0.41603746585041784	1.1172606279532684	0.2716229904590245	Epithelial	PEA15	0	13	FALSE
2	853	beta	0.004518252863856284	-0.19281822897682813	0.14740787348263412	0.95	PEAK1	-10.91030663233374	10.047671370249828	-0.279648888151215	3.9425354920012765	5.201886493630151	4.580898270976553	-0.7231179375014537	1.128707067185531	0.13938817583517757	-0.19281822897682815	0.14740787348263412	0.004518252863856284	-0.9619160298313474	0.8903577889458302	-0.032774024344603137	Epithelial	PEAK1	0	13	FALSE
2	856	beta	0.03450708826466288	-0.11858810263501346	0.24064736119589222	0.95	PEBP1	-10.210617096992957	9.147915710397584	-0.11012135264672855	8.423933197442766	8.994959982598768	8.68523956814386	-0.4947576135454209	1.4386125084586043	0.15306442108718427	-0.11858810263501346	0.24064736119589222	0.03450708826466288	-0.534585074741609	1.0643737410993903	0.28275132703232364	Epithelial	PEBP1	0	13	FALSE
2	857	beta	0.00777611190287854	-0.27642511557659605	0.3425328892651453	0.95	PEBP4	-9.82350174403107	10.862229785114149	0.11970242241935328	5.672937755417726	6.609569802641332	6.2003656355051975	-2.5818946464248103	0.35588566522571136	-0.31945285589150796	-0.2764251155765961	0.3425328892651453	0.00777611190287854	0.08698353524242694	1.8797128050291643	0.9361685068476718	Epithelial	PEBP4	3	13	FALSE
2	858	beta	0.8282335113536048	-0.07638066807082385	11.179044791426092	0.95	PECAM1	-10.178588538225279	8.240948780862839	-0.7483700245984478	2.214634857921108	3.5193813501368996	2.7990886294162673	-1.2268600596221606	7.655570685182703	0.4986896106852288	-0.07638066807082387	11.179044791426092	0.8282335113536048	-1.2220523913795882	0.8763957559020895	-0.216050097202038	Epithelial	PECAM1	1	5	FALSE
2	859	beta	-0.02485055039229019	-0.26391925177085196	0.07666064548241669	0.95	PECR	-9.05891139085549	9.239324098667131	0.04316726312412784	4.461868507541434	5.366900349224198	5.01688459394704	-0.5087406497703012	0.5766564263635543	-0.004729528775525163	-0.2639192517708521	0.07666064548241669	-0.02485055039229019	-0.6225383382183088	1.2889561257905497	0.40040457081854874	Epithelial	PECR	0	13	FALSE
2	860	beta	0.009851034731376003	-0.14721518156883887	0.1784759591543342	0.95	PEF1	-9.112338352115861	10.63548144162955	0.34374373429384386	6.683004508080476	7.361199610188789	7.0078730343554305	-0.5210808376135128	0.8646281160027656	0.08136891625887684	-0.14721518156883895	0.1784759591543342	0.009851034731376003	-0.571221946488252	0.972985233154636	0.2124893855625813	Epithelial	PEF1	0	13	FALSE
2	861	beta	0.6002989123849436	-0.0995204349227573	3.1541212132389314	0.95	PEG10	-11.965841208675865	11.463167516838448	1.0369151418043725	3.1459696045213366	4.6722687592345435	3.9101688488320447	-7.9137722398337385	2.0375958424337237	-1.191748811105422	-0.09952043492275732	3.1541212132389314	0.6002989123849436	-0.8461412420842738	0.9620064437922455	0.026262332437659113	Epithelial	PEG10	1	9	FALSE
2	863	beta	0.03432362208502037	-0.09256733477357962	0.38499466720532877	0.95	PELI1	-9.041707540934624	10.548697454622706	0.1814258812211144	6.969791886455549	7.567362847924307	7.235527344978527	-1.28704232980793	0.8528160923451908	-0.03601482160577055	-0.09256733477357973	0.38499466720532877	0.03432362208502037	-0.32115691100764154	1.2265566732194102	0.40863239705038323	Epithelial	PELI1	2	13	FALSE
2	864	beta	0.019692750037500643	-0.14913134088290286	0.2761780560335487	0.95	PELI2	-9.6214137161887	9.080386220757982	0.20540839782869977	5.020267820986198	5.9754888585621995	5.4160331561064075	-0.7077722445184067	1.4843724893188854	0.08123978077295674	-0.149131340882903	0.2761780560335487	0.019692750037500643	-0.9398214898906165	0.962260100260058	0.05378307383351335	Epithelial	PELI2	1	13	FALSE
2	865	beta	-0.00939318826603341	-0.18237324621547188	0.1347511707511276	0.95	PELI3	-8.671154453173989	8.642433661627765	0.2557355279550365	4.334691267006638	5.430631273144314	4.8858832281801785	-0.4751544095229879	0.7580679663017228	0.06197897423419326	-0.18237324621547207	0.1347511707511276	-0.00939318826603341	-1.0876722820611435	0.8784923597027179	-0.12219914229341874	Epithelial	PELI3	0	13	FALSE
2	866	beta	-0.018289126053810646	-0.28078245042364514	0.10453070654560015	0.95	PELO	-8.639956111307212	11.900022518461451	1.3581301142816353	5.957480597380876	6.572779471414129	6.270432641896649	-0.43849543243444866	1.0119353157393758	0.083072665695629	-0.28078245042364586	0.10453070654560015	-0.018289126053810646	-0.6109562329337493	0.9384754476293509	0.09363370924475634	Epithelial	PELO	1	13	FALSE
2	867	beta	0.028942213995995055	-0.15863417244341457	0.35242716479937	0.95	PELP1	-9.68169012867374	8.336882756207807	-1.4085590150841565	5.1535310614902965	5.739971226273898	5.487622287834017	-0.46006071027608375	2.5727948643684235	0.2354644622978076	-0.1586341724434146	0.35242716479937	0.028942213995995055	-0.4803410472597054	1.0747111225853556	0.23754639460551544	Epithelial	PELP1	0	13	FALSE
2	868	beta	0.06753745074081799	-0.08171940600419918	0.6845884431950479	0.95	PEMT	-10.204083430847822	9.315815923910916	0.056927885992848565	6.232610106828913	6.869439089559751	6.541687215333839	-0.5062196328739546	3.566037671432156	0.23557138700750666	-0.08171940600419945	0.6845884431950479	0.06753745074081799	-0.5770264042280996	0.8372540750386638	0.14018486143969336	Epithelial	PEMT	0	13	FALSE
2	870	beta	-0.008251564665916105	-0.19384910571452252	0.17021169472789005	0.95	PEPD	-9.817042092513795	8.807506862524257	-0.17377321785164387	6.573548795820362	7.104284254984609	6.8321152299163606	-0.5620144221070549	1.0870586655898142	0.07201858556393971	-0.19384910571452268	0.17021169472789005	-0.008251564665916105	-0.5098369593989389	0.9138800510950583	0.1302177774070184	Epithelial	PEPD	0	13	FALSE
2	871	beta	-0.015205586754427989	-0.23070220851698053	0.08403445697435113	0.95	PER1	-8.637748623103011	11.670534631872988	0.6103714032813555	6.516112391417229	7.081642276733414	6.788318403671948	-0.62665248266892	0.8683613575255374	0.047648673521239554	-0.23070220851698062	0.08403445697435113	-0.015205586754427989	-0.46014634854147796	1.0935648207661834	0.22704799789473998	Epithelial	PER1	0	13	FALSE
2	872	beta	-0.026270709438078455	-0.3074573453415335	0.11623184624943071	0.95	PER2	-10.44548694314711	10.999368340365995	0.7927758202729084	6.319411826141581	6.92583046272536	6.613272139193363	-0.5715100016768188	1.5682229616413186	0.13072369210245371	-0.30745734534153424	0.11623184624943071	-0.026270709438078455	-0.5740788112888642	0.9560887607274646	0.18317997608912243	Epithelial	PER2	1	13	FALSE
2	873	beta	0.02679447151691261	-0.0822831467563401	0.26851665700126226	0.95	PER3	-9.374010286917567	11.016326234917493	0.2274240401209635	5.85495959756845	6.522274390719898	6.189489962623834	-0.5494858259971447	1.1676977604671568	0.06753737134272117	-0.0822831467563401	0.26851665700126226	0.02679447151691261	-0.4608899245883143	1.0939389968417579	0.2536810153860591	Epithelial	PER3	1	13	FALSE
2	874	beta	-0.018528066387122826	-0.21787336105410074	0.1031814123176917	0.95	PERM1	-10.92612740138173	7.695078574048693	-0.7534126557324684	3.021806721547038	4.4030956218167034	3.6527553561215775	-0.588539730663688	0.471710047339945	0.012756519206072167	-0.2178733610541008	0.1031814123176917	-0.018528066387122826	-0.6866641294944952	1.221144648242129	0.3058173242173851	Epithelial	PERM1	0	13	FALSE
2	875	beta	-0.06797310438703412	-0.46941338174371966	0.07002987099182095	0.95	PERP	-8.43603674939206	8.698741870187883	-0.19438553330777714	9.083598741780072	9.70950316031269	9.384211430558043	-1.9569031482341894	1.4099288297806114	-0.11774443899003002	-0.46941338174371966	0.07002987099182095	-0.06797310438703412	-0.5493282024724049	0.8909232487033908	0.12539661187592913	Epithelial	PERP	1	13	FALSE
2	876	beta	-0.028622470146059613	-0.31643069467095003	0.11242143162970868	0.95	PES1	-9.497820385011906	8.946199861299895	0.719467649941999	5.3543524872479775	5.963738602718776	5.631895742768857	-0.3562542105365975	1.8795553639195706	0.24966123002267782	-0.31643069467095036	0.11242143162970868	-0.028622470146059613	-0.4383579040030666	1.3216801732278247	0.35179472443699905	Epithelial	PES1	0	13	FALSE
2	877	beta	0.026405647598859376	-0.06985668263663973	0.27667756173471675	0.95	PET100	-10.085964497438805	7.555301624473732	-1.2601687935718726	5.978630136405393	6.654630555854121	6.295198364084405	-0.4065983218938251	0.7655257423360816	0.04068014698838079	-0.06985668263663983	0.27667756173471675	0.026405647598859376	-0.8435795173494048	0.7196465906406186	-0.11092211880110824	Epithelial	PET100	0	13	FALSE
2	878	beta	3.8475268705414684e-4	-0.19166431311977314	0.16617446203353275	0.95	PET117	-9.312879285562053	9.013640853896142	-0.5883831511163953	3.9609236550572904	5.282599738135025	4.568600865610479	-0.6171305260574085	0.6753581232474184	0.026995971890514957	-0.19166431311977314	0.16617446203353275	3.8475268705414684e-4	-0.9268559683352205	1.1357736032388637	0.05681021030770723	Epithelial	PET117	0	13	FALSE
2	879	beta	0.017003169057188596	-0.08770736168022568	0.14617060830134862	0.95	PEX1	-9.447094492519144	8.666327684631279	-0.2805614044947711	6.204518245591421	6.813507041793249	6.494554704827595	-0.32205722823577826	0.84090039603243	0.07303637459217832	-0.08770736168022568	0.14617060830134862	0.017003169057188596	-0.45947546683504575	1.0721758128983723	0.27009267773292944	Epithelial	PEX1	0	13	FALSE
2	880	beta	0.019408478413410278	-0.10844579556556955	0.28333602812126296	0.95	PEX10	-9.387193837170079	10.525156382575481	0.5464624682136457	5.247419398809616	6.641822334826549	6.049118992561216	-0.5876123090502472	0.9069110086762009	0.05590632958633566	-0.10844579556556959	0.28333602812126296	0.019408478413410278	-1.2396798839752705	1.5491643625604952	-0.1473866534264514	Epithelial	PEX10	2	13	FALSE
2	881	beta	-0.018274661892115903	-0.3728075514430989	0.2033705948079042	0.95	PEX11A	-8.535534228954383	11.436757678595976	1.342564550177644	6.144232663912174	6.806692128377228	6.462470979183093	-0.3926803620637444	2.469463111947654	0.21701794820100234	-0.3728075514430995	0.2033705948079042	-0.018274661892115903	-0.43487500983899385	1.241838516005498	0.3951325601569342	Epithelial	PEX11A	1	13	FALSE
2	882	beta	-0.017036484004186208	-0.18436053332148758	0.14489218069736393	0.95	PEX11B	-9.331777494645577	9.582745841337479	0.4086995444880404	6.79642981681677	7.439669580137572	7.0932316796847	-0.5814378670683958	1.3579432201507375	0.13411374204744847	-0.18436053332148758	0.14489218069736393	-0.017036484004186208	-0.6759797478223087	0.7387034187215656	-0.023993395808330167	Epithelial	PEX11B	0	13	FALSE
2	883	beta	0.06696024726493373	-0.058624311329274884	0.45262977319219483	0.95	PEX11G	-9.579301926300067	9.738695895882243	0.14039409181653306	4.975882382135557	5.495894601450059	5.284149052659786	-1.249110690960107	0.6421173598821721	-0.07204138435567528	-0.058624311329274925	0.45262977319219483	0.06696024726493373	-0.01644575853701872	1.4749469869587084	0.6425496449371287	Epithelial	PEX11G	1	13	FALSE
2	884	beta	-0.14657432835776946	-1.6772793064026068	0.12279047842635676	0.95	PEX12	-9.062201941401831	9.649009413437135	0.2805089273592239	4.618244229973816	5.478675259238926	5.1601676956478375	-0.592636082766832	9.872667771152182	0.9864579183050645	-1.6772793064026073	0.12279047842635676	-0.14657432835776946	-0.680776041485682	1.2284818358265195	0.31438638871618	Epithelial	PEX12	0	13	FALSE
2	885	beta	-0.023494233853083843	-0.3149038466867759	0.13204897625729603	0.95	PEX13	-8.5223421750113	9.101314536177345	-0.11583513346849132	6.8267050330551005	7.4743706118589754	7.1707304638235	-0.675051540827743	1.3281571432399386	0.11616023393336615	-0.31490384668677607	0.13204897625729603	-0.023494233853083843	-0.6795317248633632	0.9578266432862664	0.06461554650393891	Epithelial	PEX13	0	13	FALSE
2	886	beta	-0.014890170813778322	-0.3638142273011266	0.1821448517417005	0.95	PEX14	-9.313815766779316	10.002056949420291	0.41411633803584935	4.120837267617971	5.430039752615482	4.730392720707073	-0.7089154873727108	1.6998455631519516	0.12579903387979846	-0.3638142273011267	0.1821448517417005	-0.014890170813778322	-1.139474849583903	0.8911620520554383	-0.22166940642877908	Epithelial	PEX14	0	13	FALSE
2	887	beta	0.008164976144172989	-0.09840597620983284	0.19050905633709309	0.95	PEX16	-10.213876920741999	7.943072226879473	-1.0085369748727602	5.488872108006342	6.099177894696788	5.774965307165612	-0.38305846898897455	0.7878991746724674	0.04138171425042887	-0.09840597620983285	0.19050905633709309	0.008164976144172989	-0.5144771730529699	1.1554471644587656	0.189071602211517	Epithelial	PEX16	0	13	FALSE
2	888	beta	0.004089248377141758	-0.12188032287810173	0.15323517623588365	0.95	PEX19	-9.499415919892165	10.53304438380193	0.392667929273829	7.137646365668399	7.717165137084976	7.413888273190949	-0.4582259598994425	0.632724887589793	0.04050335906576791	-0.12188032287810173	0.15323517623588365	0.004089248377141758	-0.7723598320670062	0.8572469885967886	-0.07466646996886354	Epithelial	PEX19	0	13	FALSE
2	889	beta	-0.025214684709080254	-0.29450236327987356	0.1122602048190081	0.95	PEX2	-9.936852217185603	8.45621544160651	0.2117157630525752	7.373898907567334	8.03889397924362	7.701886208877641	-0.5672327995941965	1.2443343628622077	0.06357753847616901	-0.29450236327987367	0.1122602048190081	-0.025214684709080254	-0.8235231107980603	0.6339570279047457	-0.1493393707069532	Epithelial	PEX2	0	13	FALSE
2	890	beta	0.019948297966694045	-0.4067405169158999	0.5930170086529518	0.95	PEX26	-8.689923834900723	8.59352139966687	-0.43503636262852696	3.4938229095903552	4.682691191161185	4.098141832042512	-1.2075057669954086	3.053241674545282	0.2109178398056983	-0.40674051691590046	0.5930170086529518	0.019948297966694045	-0.8588152031275188	1.0250565247302825	0.11405301565529732	Epithelial	PEX26	0	13	FALSE
2	891	beta	-0.08000051009254748	-0.423621015253074	0.0790205029201991	0.95	PEX3	-11.356460477947405	9.452151862130687	0.27947331012178633	6.951748083833364	7.652535334965529	7.27259951518656	-0.5731587325040334	1.6137170998406618	0.28692681241761675	-0.42362101525307483	0.0790205029201991	-0.08000051009254748	-0.7647616870574846	0.6476404260011265	-0.08727867617633447	Epithelial	PEX3	0	13	FALSE
2	892	beta	0.06673899550128123	-0.09498062383174229	0.5435000518054266	0.95	PEX5	-10.022835300767273	10.42044457230529	-0.170615637664909	5.079367959688965	5.595311703176713	5.364876217352266	-1.1140159941795922	1.0840250913856468	0.03944316103719224	-0.09498062383174234	0.5435000518054266	0.06673899550128123	-0.2979771858766677	1.1160355226698666	0.3885166833059929	Epithelial	PEX5	0	13	FALSE
2	894	beta	0.09577234075870067	-0.09607633091448141	0.8488636646507114	0.95	PEX6	-8.133441893303484	11.188583442341011	0.8594207250887539	4.568675221263222	5.584844523585601	5.089335250915223	-2.5207842980579436	1.1083359972690365	-0.0832910599262912	-0.09607633091448152	0.8488636646507114	0.09577234075870067	-0.8262388724043374	0.9558248687427464	0.029478836785378687	Epithelial	PEX6	0	13	FALSE
2	895	beta	-0.011285492802158077	-0.14901498979260525	0.08918381454921605	0.95	PEX7	-9.985654201157798	9.389127449868731	0.08192924935971017	6.268919800835488	6.940053725370521	6.562756227081655	-0.37671876344819777	0.652447646292333	0.040337839756278734	-0.14901498979260533	0.08918381454921605	-0.011285492802158077	-1.1683031627575093	0.18041018502198583	-0.5384084465775107	Epithelial	PEX7	0	13	FALSE
2	897	beta	0.05631752885255917	-0.20450859567234447	0.40749506593792273	0.95	PF4V1	-8.783534367313647	10.456464303979121	0.17561902693177212	1.201851215848625	2.545783609847116	1.8900773765904582	-0.9585048554477414	1.528488712262061	0.213042319422779	-0.2045085956723446	0.40749506593792273	0.05631752885255917	-1.0925467592629257	0.9701747513958865	-0.09972590553673086	Epithelial	PF4V1	0	5	FALSE
2	898	beta	0.028494356807830024	-0.11544453328657583	0.32106436398423926	0.95	PFAS	-8.94603232042407	9.300159279273698	-0.20651711861892744	3.9164646132508585	5.127604250402607	4.50441168589913	-0.7616427613978494	0.7645457874777033	0.0020774132792928265	-0.11544453328657583	0.32106436398423926	0.028494356807830024	-1.2677065353202757	0.6392381538778094	-0.2597660800912193	Epithelial	PFAS	1	12	FALSE
2	899	beta	-0.002777903149681797	-0.3028172343379242	0.19774429117160353	0.95	PFDN1	-8.784680269477288	10.367951018393901	0.4222311579187374	7.089761226607178	7.6687630400174	7.365377868465408	-0.4649901009803342	2.653378288995398	0.2310364049179321	-0.3028172343379242	0.19774429117160353	-0.002777903149681797	-0.6658846221324746	0.9929930009050627	0.07281331076245133	Epithelial	PFDN1	0	13	FALSE
2	900	beta	0.01576397098949233	-0.08904031322817874	0.1964906658477456	0.95	PFDN2	-10.093922200270292	8.72310723079381	-0.321012824512898	6.037051272376318	6.721207114529277	6.376008731651477	-0.3684960574893061	0.8505197345025207	0.06018041152066716	-0.08904031322817875	0.1964906658477456	0.01576397098949233	-0.9373086213591189	0.6913158539421105	-0.2065084524517244	Epithelial	PFDN2	0	13	FALSE
2	901	beta	0.0026737069709625565	-0.13395741840428263	0.1621874587189966	0.95	PFDN4	-8.320531213207484	9.244638830723229	0.6932213144757338	6.3146828739044265	6.948888170390199	6.612207350519083	-0.40489620673229315	0.8369750271262529	0.040496702857454055	-0.13395741840428274	0.1621874587189966	0.0026737069709625565	-1.0523233054882932	0.4491997688108168	-0.37120985976029613	Epithelial	PFDN4	0	13	FALSE
2	902	beta	-0.0250466972602254	-0.33260710663482695	0.13258993549841847	0.95	PFDN5	-8.37234538130163	9.227316481121857	-0.20615571478197017	7.8740371218371985	8.533712983452773	8.184930486334967	-0.4779965024879154	1.3917175613085784	0.08822721895745952	-0.332607106634827	0.13258993549841847	-0.0250466972602254	-0.9595801003667654	0.5166485861615032	-0.19593667283670899	Epithelial	PFDN5	0	13	FALSE
2	904	beta	0.0041039450612897835	-0.140470514863119	0.19650057255017253	0.95	PFKFB1	-11.222366616850612	10.803742357041735	0.3707793856583903	1.7420099593586114	2.9538436725651125	2.353727819813607	-1.0653290872376233	0.49970510287745856	-0.06894212268314284	-0.140470514863119	0.19650057255017253	0.0041039450612897835	-1.524584068333771	0.3343746349209498	-0.6171121115281822	Epithelial	PFKFB1	1	5	FALSE
2	905	beta	-0.028355023218849043	-0.9455306498401587	0.32648987501557347	0.95	PFKFB2	-10.072543392317492	10.276971266240096	-0.18614207431938617	5.237498102125359	5.866464311325165	5.547247734981018	-0.7124723243946399	3.690764113742087	0.3088526919033856	-0.9455306498401621	0.32648987501557347	-0.028355023218849043	-0.7001191675628171	1.079187069295933	0.23079152573066028	Epithelial	PFKFB2	0	13	FALSE
2	906	beta	0.10253799343056516	-0.05805984328834589	0.6810913897459004	0.95	PFKFB3	-11.108366467283767	8.714263984626468	-0.6422743202729476	5.057510254766022	5.663061549215854	5.349248520246385	-1.3017155541129963	1.6973426010951653	0.10139862849029296	-0.058059843288345916	0.6810913897459004	0.10253799343056516	-0.49939384465837694	1.150645217183134	0.3073267357105823	Epithelial	PFKFB3	1	13	FALSE
2	907	beta	0.033434587440714814	-0.22113088237181697	0.3322787760784593	0.95	PFKFB4	-8.739101732472944	10.512579162508802	0.66399047133273	3.929929100952807	5.038665496046665	4.496727092529271	-0.5370879438236185	2.9897894446157087	0.5019423404412539	-0.22113088237181713	0.3322787760784593	0.033434587440714814	-0.6594055101271195	1.2012924878559652	0.1835639851528751	Epithelial	PFKFB4	2	11	FALSE
2	908	beta	0.0014907119578350407	-0.1131110357222363	0.13251319594615257	0.95	PFKL	-9.095560919639409	8.607921103141283	-0.1357215163465613	6.674427682064836	7.328603356813159	6.979235174528048	-0.42568230481832897	0.6922791378917722	0.033193010452711655	-0.11311103572223635	0.13251319594615257	0.0014907119578350407	-0.6401542921586055	0.8263194571753041	0.09064507339048111	Epithelial	PFKL	0	13	FALSE
2	909	beta	-0.003724879195880544	-0.23877881179165603	0.13653391685958152	0.95	PFKM	-10.360884971373192	9.85043573977842	-0.5082858516041321	5.178477912066539	5.979004317504364	5.589257560730235	-0.6307378210383535	1.5555287128324768	0.1285798733210188	-0.2387788117916561	0.13653391685958152	-0.003724879195880544	-1.1353430740466004	0.4907507056486282	-0.35521570126077945	Epithelial	PFKM	0	13	FALSE
2	910	beta	0.026928924848074732	-0.08455213764498515	0.23861016671948077	0.95	PFKP	-11.089227332468269	9.481035683499229	-0.40837095952560665	5.255693787589095	5.819836843502813	5.553935627006568	-0.48460517584965557	1.0801381957146858	0.08159152418964002	-0.08455213764498516	0.23861016671948077	0.026928924848074732	-0.42732963957654974	1.1401296343455956	0.30006629175431326	Epithelial	PFKP	0	13	FALSE
2	911	beta	0.00721828357391033	-0.12670220634663154	0.14155648444761315	0.95	PFN1	-11.592918657212604	8.71769002924011	-1.840360957504298	8.142966231171599	8.6959618637662	8.40738764613628	-0.3570026358460368	1.0005529388922292	0.07610624918118528	-0.12670220634663157	0.14155648444761315	0.00721828357391033	-0.6627522490237866	0.947053291087462	0.08426772194791511	Epithelial	PFN1	0	13	FALSE
2	912	beta	0.013848546729452358	-0.11575129536703613	0.22471986888184317	0.95	PFN1P2	-10.392131405343505	9.493829294997266	-0.34796702965931764	1.3488153502686608	2.7501885538239077	1.9599385447295177	-0.8149753352769252	0.49215817477287527	-0.04707315786229318	-0.11575129536703614	0.22471986888184317	0.013848546729452358	-0.6837758376629899	1.4466556173629503	0.3445937549654273	Epithelial	PFN1P2	0	9	FALSE
2	913	beta	-0.014093676601367042	-0.20588379244827773	0.11355789063886669	0.95	PFN2	-8.469152944159676	9.800744653129271	0.4412202273800696	7.7623851103142565	8.40348091114185	8.075234956340344	-0.4300996795722654	0.887977249568236	0.07879079657277825	-0.2058837924482778	0.11355789063886669	-0.014093676601367042	-0.6179946109376803	1.0381371508094448	0.0774094390799247	Epithelial	PFN2	0	13	FALSE
2	914	beta	-0.013539370120174385	-0.3403296956848721	0.2128457606592763	0.95	PFN4	-10.273493277061236	9.695911300256915	-0.7834113539944139	3.0565825904177086	4.348233642474484	3.629053184155469	-0.6828114530623227	2.104444331543742	0.14988086533829936	-0.34032969568487265	0.2128457606592763	-0.013539370120174385	-1.1200250139268464	0.8991887228130495	-0.15223993631320182	Epithelial	PFN4	3	7	FALSE
2	916	beta	0.002881772811414658	-0.1521703247048992	0.1747555726656504	0.95	PGAM1	-10.534777819223656	9.361224563810238	-0.1992306160953682	5.542609694122161	6.1242920553398665	5.8275874067200615	-0.4112501428526686	0.8306929764042287	0.05836741076860134	-0.15217032470489925	0.1747555726656504	0.002881772811414658	-0.5172807105510812	1.2376936738908155	0.24274000765182954	Epithelial	PGAM1	0	13	FALSE
2	918	beta	0.007510200744135344	-0.20942162766395817	0.2751017866971085	0.95	PGAM2	-9.379461469466921	9.812818511606784	0.7432481462831755	2.2335898749590912	3.630819420246043	2.8587888200543925	-0.6017518062558719	1.3052975237584885	0.06004463534283586	-0.20942162766395842	0.2751017866971085	0.007510200744135344	-0.6352923662488905	1.2760866516939375	0.30473433432411046	Epithelial	PGAM2	1	11	FALSE
2	919	beta	0.05326605262060828	-0.1896451734381546	0.6402955340082808	0.95	PGAM4	-10.500468293500543	9.774014350859579	0.06453418156451383	2.129630522970221	3.313572656395693	2.657860444239182	-0.477661341305272	3.04900559860817	0.24291777371681586	-0.18964517343815468	0.6402955340082808	0.05326605262060828	-0.9536997098214363	1.050554752891584	0.03965007418949609	Epithelial	PGAM4	0	13	FALSE
2	920	beta	0.05406662790279916	-0.05027142032168897	0.40502107978094026	0.95	PGAM5	-7.002798440662151	10.203685816874263	1.6747102491734775	4.937146127072189	5.454579425121414	5.229173349347554	-1.0210007900053057	0.4992534661390131	-0.08090330968331312	-0.050271420321689006	0.40502107978094026	0.05406662790279916	0.033177602651467374	1.5857374137101008	0.7778690540848473	Epithelial	PGAM5	1	13	FALSE
2	921	beta	-0.48142762600734784	-1.12693382609408	0.0022216350126479135	0.95	PGAP1	-10.243124199636693	5.662602747585172	-3.3288298654602255	6.034610208920885	6.87739263162092	6.449293331873454	-5.840195255006909	0.9008159262980718	-1.7427876988079989	-1.1269338260940802	0.0022216350126479135	-0.48142762600734784	-0.9184870869305585	0.7463665151068901	-0.038857116266879856	Epithelial	PGAP1	3	13	FALSE
2	922	beta	-0.027849379061819345	-0.1761063982758185	0.11801241705055665	0.95	PGAP2	-10.799116207492924	9.401798409350082	0.775959548084781	5.7337453656234105	6.364735605449249	6.045907431160461	-0.5326125302618052	0.7783008070189541	0.19289953356772113	-0.17610639827581864	0.11801241705055665	-0.027849379061819345	-0.40114921166608214	1.0700909062233948	0.2815546313417403	Epithelial	PGAP2	0	13	FALSE
2	923	beta	0.3405179363809094	0.07014233839127963	0.8226420680365849	0.95	PGAP3	0.3074220180936292	12.740163249570408	5.376615549701698	5.208945617276712	5.812675914345585	5.526527172888049	-3.7498913622949726	-0.0810589655154899	-1.4937106614750997	0.0701423383912796	0.8226420680365849	0.3405179363809094	0.35649839963930063	1.612661502920316	0.9491395675864011	Epithelial	PGAP3	1	13	TRUE
2	924	beta	0.00960668297349943	-0.1591450826654127	0.2583059240304724	0.95	PGBD1	-11.034065173536165	10.719056602796222	-0.7008867679641186	4.069943412847164	5.215471518429608	4.640256832532376	-0.890150956449253	1.1626810525197582	0.0725283286885477	-0.15914508266541275	0.2583059240304724	0.00960668297349943	-0.8961682485419283	1.0432967212538171	0.0028353685717691637	Epithelial	PGBD1	0	13	FALSE
2	925	beta	0.05147697898259032	-0.15469899330314837	0.551151397078686	0.95	PGBD2	-9.021629395752495	9.819912294791713	0.053973397610405954	5.48365884682302	6.230398299643231	5.87946168205102	-0.3711308698741568	3.41510065706646	0.3657947902149818	-0.15469899330314843	0.551151397078686	0.05147697898259032	-0.9115042366009863	0.6724763041659495	-0.21648462586794368	Epithelial	PGBD2	0	13	FALSE
2	930	beta	0.04110015797131337	-0.09592260541397461	0.2929285258015184	0.95	PGD	-10.21328335588079	10.705201558407191	-0.1175471226376991	5.9570546244248135	6.560295615872478	6.274125032799216	-0.32444716288190856	1.3168064103049184	0.17817024918837884	-0.09592260541397465	0.2929285258015184	0.04110015797131337	-0.6160186482590373	1.0522604570669887	0.10767519420319445	Epithelial	PGD	0	13	FALSE
2	931	beta	0.037870929039063334	-0.14823337338277223	0.36854731253037565	0.95	PGF	-9.744854696449151	10.46188549287481	0.43760947105302117	3.6933852975318717	4.981525582663916	4.316171163030215	-1.7441356358056974	0.9910578002853487	-0.08606062195893258	-0.1482333733827722	0.36854731253037565	0.037870929039063334	-1.081427306713985	0.8443919758883132	-0.11221576763608569	Epithelial	PGF	2	10	FALSE
2	932	beta	-0.039258135130162866	-0.32066676213854167	0.11916490971999502	0.95	PGGHG	-11.575628786005492	11.31955024867958	0.7654882204778874	5.0725626877066	5.725359242454788	5.412067233449243	-0.6556538493664636	2.000540510658102	0.26063804875749585	-0.32066676213854206	0.11916490971999502	-0.039258135130162866	-0.6616488820743631	1.0206580087386585	0.186158983448818	Epithelial	PGGHG	0	13	FALSE
2	933	beta	0.006012998371736037	-0.09093595784158502	0.1856963882287187	0.95	PGGT1B	-9.507220690858905	8.97103420612865	0.11411917869842673	6.291178157004526	6.911527271782708	6.5816903949731564	-0.37255773206239146	0.8422171070609012	0.05903082867453813	-0.09093595784158506	0.1856963882287187	0.006012998371736037	-0.7831919087081227	0.7644901617848874	-0.0828233865807954	Epithelial	PGGT1B	1	13	FALSE
2	934	beta	-0.004665830375957628	-0.18207566141270673	0.1344409231242155	0.95	PGK1	-8.935334033540245	10.073555682791294	-0.46710235994816274	8.464882935364292	9.126735149433722	8.7736273121195	-0.43429941824047247	0.9201500844107829	0.05513769984068263	-0.1820756614127068	0.1344409231242155	-0.004665830375957628	-0.770500961611987	0.9144476614342221	0.02528083971751367	Epithelial	PGK1	0	13	FALSE
2	936	beta	0.023850111908947237	-0.09747313681262251	0.2803256547832889	0.95	PGLS	-11.350111504301783	12.724787188101216	0.3410171169119955	6.128238838132345	6.834901324560975	6.452008678756735	-0.571803669520182	1.1517347288469342	0.08246911395810008	-0.09747313681262257	0.2803256547832889	0.023850111908947237	-0.5565376536203682	1.0708420527319098	0.18466862306418547	Epithelial	PGLS	0	13	FALSE
2	940	beta	0.46265491572165107	-0.5522336720972645	5.5807288915810735	0.95	PGM1	-9.222774268568331	7.544720657597477	-0.9324830208955293	6.445226111341001	7.088613600756141	6.756678783551464	-0.44584484705743954	21.318359456804302	2.0779379242893867	-0.552233672097265	5.5807288915810735	0.46265491572165107	-1.1092822177344108	0.8223204993807808	-0.12517896417130206	Epithelial	PGM1	0	13	FALSE
2	941	beta	0.06141270243163977	-0.20520775335247687	0.5956560892115056	0.95	PGM2	-9.612785436906497	7.580411966951588	-0.6122270350867909	6.55212699023538	7.234150447467556	6.869978349918039	-0.6222974952026838	1.837659789789169	0.15374051223027993	-0.2052077533524769	0.5956560892115056	0.06141270243163977	-0.41635592840309776	1.1508680924423107	0.29015529533259476	Epithelial	PGM2	0	13	FALSE
2	942	beta	0.018889512508424428	-0.08315985556896126	0.1629093059509461	0.95	PGM2L1	-8.870577053695428	9.443680439975413	0.3709952088097038	6.294527668037123	6.952767459695022	6.607294852550509	-0.5199405658693719	0.4734678254051831	0.05643475889900888	-0.08315985556896127	0.1629093059509461	0.018889512508424428	-0.4316740757017682	1.2281557479876986	0.3770007041960662	Epithelial	PGM2L1	1	13	FALSE
2	943	beta	0.018240053953116113	-0.12586918353082202	0.23790445000665722	0.95	PGM3	-8.50546969878657	8.223996584417359	0.3757245673600319	8.192023679014326	8.726742141174743	8.43745381468359	-0.44894425219058703	1.0593710404110075	0.0515290946639273	-0.12586918353082205	0.23790445000665722	0.018240053953116113	-0.44238232924334525	1.0206151021099674	0.24821089067193294	Epithelial	PGM3	0	13	FALSE
2	944	beta	-0.0547598340600582	-0.7321812623027566	0.0649004424655545	0.95	PGM5	-11.483363230702066	9.659909492029053	-0.7695064773606579	4.139646062730389	5.198649452333689	4.711956259293024	-1.2305562793546896	0.5661798553487635	-0.08555167494795012	-0.7321812623027567	0.0649004424655545	-0.0547598340600582	-0.8485280949415228	1.0585816883986123	0.08555594953984956	Epithelial	PGM5	2	11	FALSE
2	945	beta	-0.9775519027892314	-3.7310801983246265	0.034829174347787144	0.95	PGM5-AS1	-8.602866455102385	6.733929313075318	-1.758653614187349	3.387939032544493	5.178856580897577	4.475842795929161	-9.37883920975622	2.675028933778529	-1.7240660557707903	-3.731080198324627	0.034829174347787144	-0.9775519027892314	-0.7262266734809095	1.4021560848086931	0.28083536499418843	Epithelial	PGM5-AS1	0	12	FALSE
2	946	beta	0.067903997489211207	-0.10081914992029757	0.4295871928476272	0.95	PGM5P2	-9.623550464357043	10.048581932428228	-0.20170316674580024	2.5880621246314304	3.828442976900164	3.177408222205104	-0.5757171909190888	1.5594497682072497	0.19837790600411534	-0.1008191499202977	0.4295871928476272	0.067903997489211207	-1.0866425096043562	1.0228755423612923	-0.05812988740396341	Epithelial	PGM5P2	0	13	FALSE
2	950	beta	0.05756032973418143	-0.07573790856137898	0.3774310716685553	0.95	PGP	-8.798608920271683	8.840673077822371	-0.2273762982897087	5.3587267581383315	6.257225591764492	5.8179858009166745	-0.5863695586430612	1.1166678041658993	0.07284389553188367	-0.07573790856137898	0.3774310716685553	0.05756032973418143	-0.8324834791826637	0.8816021501283254	-0.08869086423623423	Epithelial	PGP	0	13	FALSE
2	951	beta	3.9372862008093124e-4	-0.09334473819354903	0.11619131533578637	0.95	PGPEP1	-8.065811126470035	8.999349666418409	0.25285685841705663	5.334877545884416	5.926191944798174	5.602399667539931	-0.38691747581827907	0.42082876658313045	0.008747640679164486	-0.09334473819354903	0.11619131533578637	3.9372862008093124e-4	-0.9397142997664322	0.32739893119599106	-0.23231572138733564	Epithelial	PGPEP1	0	13	FALSE
2	953	beta	-0.08038230389978769	-0.7228786018013925	0.09339142820259831	0.95	PGR	-10.50624874195424	8.602382680483418	-0.8166780816483863	3.1360208662453113	4.3009681783338864	3.628234233669255	-4.212548103195677	0.24718893327197028	-0.437978357065392	-0.7228786018013927	0.09339142820259831	-0.08038230389978769	-2.13858116477009	0.21162051312155067	-0.9804710298857876	Epithelial	PGR	2	5	FALSE
2	955	beta	-0.033478970921278245	-0.1716126713959478	0.10732242418143938	0.95	PGRMC1	-10.992167871497408	10.594852778520224	0.09263302233140881	7.813255945460602	8.3702004475463	8.073147176973675	-0.5144498444393875	0.7961310061892485	0.2066578785631021	-0.1716126713959478	0.10732242418143938	-0.033478970921278245	-0.3397489860005557	1.081180492644609	0.3749212436757709	Epithelial	PGRMC1	0	13	FALSE
2	956	beta	-0.0018869632568404972	-0.1325387761758778	0.11642462132424004	0.95	PGRMC2	-8.888569194211968	8.18065325206651	-0.3219373936528075	6.636929238161369	7.253453588649011	6.938839466694256	-0.4697010320205753	0.5432381817443256	0.017484928741579867	-0.13253877617587778	0.11642462132424004	-0.0018869632568404972	-0.5971041957515753	0.9498551002264446	0.14133459115396224	Epithelial	PGRMC2	0	13	FALSE
2	957	beta	-0.0245859870338705	-0.3269046149708375	0.10058874434489468	0.95	PGS1	-9.28182636854661	9.249458511844548	-0.147373982809186	4.704106383121827	5.541298186344074	5.235680271785748	-0.538714820742987	0.9158876297902843	0.09087384430346523	-0.32690461497083767	0.10058874434489468	-0.0245859870338705	-0.4066011262734695	1.0361140450365363	0.2857849837799522	Epithelial	PGS1	0	13	FALSE
2	958	beta	-0.025807750975987545	-0.26757892268270067	0.08059541910729304	0.95	PHACTR1	-9.419546071070203	9.164022345389666	0.4342720187830123	3.0996069770971464	4.325353238228661	3.6925149819449863	-0.46723490735188733	0.9705858486089273	0.04954505428481143	-0.26757892268270067	0.08059541910729304	-0.025807750975987545	-1.174146000330232	0.8512015350039122	-0.1511277774721013	Epithelial	PHACTR1	0	12	FALSE
2	959	beta	0.0011663099222685503	-0.15570238904403022	0.1293583214953295	0.95	PHACTR2	-8.897515113211918	10.723273586386163	0.5410361299068144	6.917998956452411	7.609580371740703	7.24990642612591	-0.4979190045145664	0.9021977096753192	0.03976450786031647	-0.15570238904403025	0.1293583214953295	0.0011663099222685503	-0.36502386686059185	1.1483040074275679	0.3518654975695357	Epithelial	PHACTR2	0	13	FALSE
2	961	beta	-0.02278821386223109	-0.36151806160891015	0.09574676038141441	0.95	PHACTR3	-10.901778638512765	9.80143736654427	-0.19113269964444146	3.1006455927459324	4.3220390705017655	3.6514112757666277	-0.6946255861394155	0.5999610397398162	-9.523430822951755e-4	-0.3615180616089103	0.09574676038141441	-0.02278821386223109	-1.0753240667370365	0.790707702009068	-0.09897412038775313	Epithelial	PHACTR3	2	9	FALSE
2	962	beta	-0.00851699010975827	-0.28908298729317633	0.175332417963246	0.95	PHACTR4	-9.434766289635753	10.681841407524473	0.9151819009591842	6.0246014955698355	6.6193091190462	6.292150137068035	-0.5639171539521326	2.16126191018525	0.13131957109804307	-0.28908298729317655	0.175332417963246	-0.00851699010975827	-0.4635873372084746	1.0783979619978479	0.22486358606380646	Epithelial	PHACTR4	0	13	FALSE
2	963	beta	8.133995966743717e-4	-0.13177118100103297	0.1432589069277281	0.95	PHAX	-8.80049197376392	8.980461508798117	0.3631593261022549	6.855325794791434	7.5230376347031855	7.1778277875406795	-0.37763431497110606	0.6178296113540134	0.037596531544943766	-0.13177118100103297	0.1432589069277281	8.133995966743717e-4	-0.9577390287299691	0.34045798675629924	-0.34746240428746106	Epithelial	PHAX	0	13	FALSE
2	964	beta	0.026015464707780194	-0.1670665818004182	0.1234418103494845	0.95	PHB	-8.206038499077314	8.980185389237032	0.3683640374520263	7.231137356194578	7.889649864957224	7.520043301083079	-0.3723389153988376	1.1196685509841118	0.23627432031994716	-0.16706658180041825	0.1234418103494845	0.026015464707780194	-0.6689585842172505	0.9363209447241728	0.09827673868577672	Epithelial	PHB	0	13	FALSE
2	965	beta	-0.003335052537728524	-0.1412078129849095	0.11960420369617522	0.95	PHB2	-9.747856766507551	10.66638228035722	0.12398619246896211	6.999039723305966	7.651881347826809	7.330733028715424	-0.6205690074979132	0.6574625983840229	0.004198480770226011	-0.14120781298490961	0.11960420369617522	-0.003335052537728524	-0.35220997864795867	1.3324375232941723	0.37647031433683964	Epithelial	PHB2	0	13	FALSE
2	966	beta	0.07152344661233487	-0.13208870616693383	0.9048871217512958	0.95	PHC1	-11.135347128284424	7.799187456746028	-1.4373902867478332	3.242270506762936	4.415474629852332	3.789806226527122	-0.38324073821451954	3.138628559463891	0.30092264456891665	-0.13208870616693383	0.9048871217512958	0.07152344661233487	-0.8503328362250273	1.021226847338125	0.06649443246067753	Epithelial	PHC1	0	13	FALSE
2	967	beta	-0.006636481987417232	-0.17631323236982788	0.09973756856504229	0.95	PHC2	-11.569064563741442	9.513783569617544	-0.5879569198845134	5.525757710116516	6.280384253283456	5.833209625722365	-0.48271865727961966	0.7119729651873297	0.01925608588015168	-0.17631323236982796	0.09973756856504229	-0.006636481987417232	-0.5460957560587647	1.1886639477015486	0.38130460777252406	Epithelial	PHC2	0	13	FALSE
2	968	beta	-0.1514655583422764	-2.360228092850677	0.12451292421654439	0.95	PHC3	-9.804114420198552	9.79294539544961	0.25340036089571183	6.725119929211967	7.3998262137836734	7.0517879883950805	-0.41213501583457834	11.809518250741544	0.7862318747159825	-2.3602280928506802	0.12451292421654439	-0.1514655583422764	-0.747454406667244	0.8932527467686082	-0.013139510377014678	Epithelial	PHC3	0	13	FALSE
2	972	beta	0.012741560515807694	-0.12037684388716223	0.17655563290348575	0.95	PHF10	-9.941809240793384	8.669538362039722	-0.3652336735827161	6.219798278967209	6.920153446116244	6.5134538208133	-0.6136312125494928	0.7878532688857558	0.09034962174584808	-0.12037684388716226	0.17655563290348575	0.012741560515807694	-0.7675914525705836	0.8465418540872484	-0.02167282776849484	Epithelial	PHF10	0	13	FALSE
2	973	beta	0.006859853680922022	-0.14372777428337913	0.19817623738716428	0.95	PHF11	-10.593884552441082	10.219240938698062	0.1784914232068735	6.244293422760385	6.904289312155093	6.531793109245444	-0.39316182581754805	1.1207597707050476	0.1092258403098295	-0.14372777428337916	0.19817623738716428	0.006859853680922022	-0.45140943431312014	1.2962976947560856	0.3829073291376812	Epithelial	PHF11	1	13	FALSE
2	974	beta	0.03841329853883494	-0.0905803919937865	0.3300667494515231	0.95	PHF12	-9.026625023433786	9.170185346100098	-0.04794711194926607	5.735676568678901	6.453469553572969	6.063982504908782	-0.5076724854819845	1.1589454277657323	0.08521893556465097	-0.0905803919937865	0.3300667494515231	0.03841329853883494	-0.834672165176816	0.8218237404749538	-0.06537014457118272	Epithelial	PHF12	0	13	FALSE
2	975	beta	0.046859850410041495	-0.08610549800565041	0.4858541375898922	0.95	PHF13	-9.978510077612235	9.68857373946461	-0.027066131250980365	4.158423369091922	5.296470586731993	4.714545735700719	-0.6420539897642468	2.0036826289868586	0.2052640256062501	-0.08610549800565043	0.4858541375898922	0.046859850410041495	-0.8583044779453144	1.1372429652196574	0.05111597298323917	Epithelial	PHF13	0	13	FALSE
2	976	beta	-0.028812656250074273	-0.23243520399775278	0.14104754710309186	0.95	PHF14	-8.032403075766943	10.068375724844799	0.849023852058112	6.2606685245558715	6.908719495657207	6.563836661199974	-0.3519290188008236	1.3999082537872414	0.18289817222101745	-0.23243520399775436	0.14104754710309186	-0.028812656250074273	-0.9253022005309244	0.4413937316376517	-0.26585965468604683	Epithelial	PHF14	0	13	FALSE
2	977	beta	-0.014911849630414968	-0.36065870580400267	0.1866021866898705	0.95	PHF19	-9.024498814644298	9.085866599180827	-0.42184623042466285	3.1387125983948656	4.406014375365621	3.7295211011720077	-0.9465036455226643	0.673411605046527	-0.012871208227518286	-0.36065870580400267	0.1866021866898705	-0.014911849630414968	-1.0008386136403697	1.0226212696986732	-0.027326106643231762	Epithelial	PHF19	0	13	FALSE
2	978	beta	0.002896381086721801	-0.20689861463688203	0.17023822803646294	0.95	PHF2	-9.832561775756162	9.584878427768771	-0.17318044667942803	4.847048471159046	5.6651714336366386	5.399536772321941	-0.5606209407914098	1.523625445844738	0.1213800618718286	-0.20689861463688217	0.17023822803646294	0.002896381086721801	-0.4509833443892434	1.1096918230312667	0.18952747321412125	Epithelial	PHF2	0	13	FALSE
2	979	beta	-0.0036872613164433787	-0.21461575868158184	0.1253994146145315	0.95	PHF20	-10.567947745369647	8.743320901884807	-0.5643146920214478	6.937419463989268	7.578176553796365	7.242397088480336	-0.35771474790559776	1.5137668590476625	0.22375585391548758	-0.21461575868158211	0.1253994146145315	-0.0036872613164433787	-0.9977606867022517	0.4570469069268959	-0.349004802700532	Epithelial	PHF20	0	13	FALSE
2	980	beta	-0.09664371497833756	-1.4649433052061256	0.19641580472490908	0.95	PHF20L1	-8.500273552723563	9.68048148548279	0.7074278373714248	6.988566651058525	7.60676553038347	7.272929421174663	-0.8192230806010525	5.614576007554087	0.41592426430413193	-1.4649433052061307	0.19641580472490908	-0.09664371497833756	-0.8304652294470636	0.6069520822637191	-0.15169087636050457	Epithelial	PHF20L1	0	13	FALSE
2	981	beta	0.01120280823732914	-0.10774733640191404	0.18798836358499504	0.95	PHF21A	-8.378945555638778	8.924521587509311	0.6865287367855384	5.059692895034158	5.746199155012751	5.490143119261051	-0.43358984341824214	0.830831940044439	0.046964350799371744	-0.10774733640191417	0.18798836358499504	0.01120280823732914	-0.9361085874639034	0.9492980673583192	-0.06338890803472738	Epithelial	PHF21A	0	13	FALSE
2	983	beta	0.023633064568557936	-0.07818645794341327	0.30460610294641344	0.95	PHF23	-9.395980652934657	8.782772740881333	-0.2830981984447341	5.581862613231538	6.235191316488356	5.9025620410905	-0.5418602121044666	0.5641271730590186	0.010461794293260286	-0.0781864579434133	0.30460610294641344	0.023633064568557936	-0.21934062167081472	1.3538008596546296	0.5465696995807708	Epithelial	PHF23	0	13	FALSE
2	985	beta	0.001108713608111344	-0.19054872330120615	0.20959083299138323	0.95	PHF3	-9.06526913840084	9.555274638256126	0.8354612349548004	7.5086114669144095	8.092303633574195	7.812180093977226	-0.45226758519652377	1.6542862416055435	0.11858177972122515	-0.19054872330120629	0.20959083299138323	0.001108713608111344	-0.8463163987700268	0.5848787140928807	-0.23453582307460788	Epithelial	PHF3	0	13	FALSE
2	986	beta	0.004056899027469958	-0.11179345629150238	0.12994731041806296	0.95	PHF5A	-10.50258029130272	9.030443436767218	-0.4019849477414888	5.5676031974195475	6.242973637544301	5.884866344519505	-0.3972046268512829	0.7450228776803469	0.05013201817624168	-0.1117934562915024	0.12994731041806296	0.004056899027469958	-0.8217158545209547	0.711517559859592	-0.1216249180819676	Epithelial	PHF5A	0	13	FALSE
2	987	beta	0.01620761235186037	-0.17036533002189377	0.3043692597837372	0.95	PHF6	-8.75015810006532	9.288066085933972	0.42511536970063146	6.747140410034068	7.423511459354522	7.06343040274835	-0.49466629890017416	1.955564048432756	0.14067765038846608	-0.17036533002189377	0.3043692597837372	0.01620761235186037	-0.8448693344073223	0.6769287568244355	-0.1396662779050182	Epithelial	PHF6	0	13	FALSE
2	988	beta	-0.005724080458129047	-0.15264736536483028	0.1888242915500991	0.95	PHF7	-9.070141338544465	9.114401218140472	-0.3751976044381701	4.105859981443004	5.324067297245222	4.663729532014204	-0.5499020996670306	1.2084955894318827	0.05551923105318531	-0.15264736536483042	0.1888242915500991	-0.005724080458129047	-0.9553120790541819	1.0249181035652366	0.019657920366095906	Epithelial	PHF7	0	13	FALSE
2	989	beta	-0.009878987803066687	-0.2522138610687244	0.16408742161120654	0.95	PHF8	-9.570455036383429	9.748047524971255	-0.7464016054337814	5.468000922326789	6.180644365973952	5.808151965828915	-0.32871315641652527	1.5147008860310316	0.1868433190570552	-0.2522138610687246	0.16408742161120654	-0.009878987803066687	-0.5029778633253901	1.1329594004705186	0.37113608662540726	Epithelial	PHF8	1	13	FALSE
2	990	beta	-0.007868558717038957	-0.1582439173825781	0.0875204852617573	0.95	PHGDH	-10.158057312482548	8.581000829397164	-0.14764271720013752	6.824015149726389	7.486971058828497	7.150172868142101	-0.5907888025025106	0.40620116998925304	-0.008773436862255306	-0.15824391738257823	0.0875204852617573	-0.007868558717038957	-0.41288592881626235	1.3509433627399914	0.41258949925816896	Epithelial	PHGDH	0	13	FALSE
2	991	beta	0.00967513578580042	-0.20333002746656287	0.41296572995515213	0.95	PHGR1	-10.33826830551008	13.235896961222767	0.475112291628649	3.4378241190311023	4.609425254633157	4.0414312309048395	-0.5374018251995253	1.8072388850072845	0.08359303662321417	-0.20333002746656295	0.41296572995515213	0.00967513578580042	-0.6337955813625864	1.081003288759105	0.20855235259587776	Epithelial	PHGR1	0	11	FALSE
2	992	beta	-0.008715325437587282	-0.16522802361881372	0.11098084106125333	0.95	PHIP	-10.090983137125644	7.2232370102567165	-0.7140673355149103	7.70439631685269	8.36742104736444	8.018902367959052	-0.32583642150963493	0.720602888355242	0.047834411031487	-0.1652280236188139	0.11098084106125333	-0.008715325437587282	-0.828050168330025	0.6543078986205123	-0.15697439648729344	Epithelial	PHIP	0	13	FALSE
2	993	beta	0.030634036521971674	-0.09617140953444923	0.34403944224701044	0.95	PHKA1	-9.784097013023915	9.736713333021196	-0.06594134957317728	5.202257888230222	6.163281512035341	5.743174879823216	-0.7324773626116542	0.796655854722437	0.06107294780324145	-0.09617140953444933	0.34403944224701044	0.030634036521971674	-1.0930426002123792	0.7185374521725092	-0.2907210162610656	Epithelial	PHKA1	2	13	FALSE
2	994	beta	0.02642838215297717	-0.10526861717937763	0.2964700392471855	0.95	PHKA1-AS1	-12.23455084389819	8.049485625553723	-1.636508363659701	1.775507617443389	3.069907182988125	2.407213837061587	-0.6517711523649512	1.1296181281370266	0.05052581577305602	-0.1052686171793777	0.2964700392471855	0.02642838215297717	-1.3804526073881185	1.0749805098961438	-0.18565711402076163	Epithelial	PHKA1-AS1	0	9	FALSE
2	995	beta	-0.007027931386534244	-0.16959050793678482	0.1162492017488328	0.95	PHKA2	-9.683262909816571	9.46083775228527	-0.7551736046245487	4.924749365000085	5.751422906315202	5.478767008648683	-0.30109581602581614	1.1063746415306632	0.0715687364512445	-0.16959050793678482	0.1162492017488328	-0.007027931386534244	-0.8340820566447026	0.634900430810501	-0.14415576319099419	Epithelial	PHKA2	0	13	FALSE
2	996	beta	-0.01040134130858745	-0.3147448994455851	0.2136301564161804	0.95	PHKA2-AS1	-10.394444340499172	8.80380050795149	-0.8658716854434394	1.525422500277278	2.7962964693569643	2.0998017490899943	-0.8954064772740812	1.1291011163840312	0.031176444876638863	-0.31474489944558537	0.2136301564161804	-0.01040134130858745	-0.4969514781570806	1.4299639560768935	0.4470441509815819	Epithelial	PHKA2-AS1	0	9	FALSE
2	997	beta	0.005438558577531954	-0.16122731085333197	0.23623458556684987	0.95	PHKB	-10.594930762291284	8.17528385165929	-0.6904528419571412	7.177393540962284	7.806632508722064	7.462826784949021	-0.42927221675830346	1.4712139032255473	0.08796443372504463	-0.161227310853332	0.23623458556684987	0.005438558577531954	-0.6803370522827596	0.8019646918855591	0.06159728339083849	Epithelial	PHKB	0	13	FALSE
2	998	beta	-0.007240283324483895	-0.3141681368757155	0.2923016410665427	0.95	PHKG1	-8.602183008451114	10.954044601080588	0.8270327673581006	1.9557804058173018	3.361858779748647	2.570674558447399	-0.8661656455055874	0.9707578472384233	0.0018301283164852012	-0.3141681368757159	0.2923016410665427	-0.007240283324483895	-1.0227800260110331	1.045556819754301	0.012365545703275862	Epithelial	PHKG1	0	10	FALSE
2	999	beta	0.0156288049906547	-0.19523074727500503	0.3769707994394634	0.95	PHKG2	-8.748047711997858	7.946013834695726	0.2723771097154095	6.316728336243168	7.009907506065235	6.6207933455616494	-1.090513118079364	1.4756171636839854	0.10565409258857117	-0.1952307472750051	0.3769707994394634	0.0156288049906547	-0.5337092850928922	0.992569418701031	0.19935876450263365	Epithelial	PHKG2	0	13	FALSE
2	1000	beta	-0.008881678926409538	-0.15096793885001736	0.07701249093264183	0.95	PHLDA1	-7.915628220647559	11.484782976781787	0.8509770145147689	6.543495896947622	7.116368214969043	6.821884273724168	-0.2692546163021189	0.4791231234472563	0.02974034008465965	-0.15096793885001747	0.07701249093264183	-0.008881678926409538	-0.6629331752335476	0.655676619153185	-0.052575060343524334	Epithelial	PHLDA1	3	13	FALSE
2	1002	beta	-0.005270705097835401	-0.11007177980237681	0.07966931077719047	0.95	PHLDA3	-10.220689460563772	9.621811480719032	-0.04278529108767661	6.174671557940899	6.866061213270095	6.487620218435993	-0.4764433424178295	0.4455381667863552	-0.009299234125765434	-0.11007177980237687	0.07966931077719047	-0.005270705097835401	-0.597523264941021	0.9527586223133017	0.18454105794745923	Epithelial	PHLDA3	1	13	FALSE
2	1003	beta	1.3063393913115975e-4	-0.12211410786999718	0.15315739799717096	0.95	PHLDB1	-11.428317758145893	11.246960427501108	0.8593427043201235	4.878318799390952	5.41445752922752	5.190959158291099	-0.9813455108248605	0.34992198902733646	-0.08430587809425481	-0.12211410786999725	0.15315739799717096	1.3063393913115975e-4	0.004557985524819822	1.549848033568839	0.7690427438366899	Epithelial	PHLDB1	1	12	FALSE
2	1004	beta	0.010681554460970752	-0.08702005236406075	0.2187713262241118	0.95	PHLDB2	-8.63574846357913	8.957116515109727	0.8979509085147456	6.396003045508824	7.112311881472728	6.709280703903736	-0.5700669442915447	0.7609484648982172	0.02644613911066232	-0.08702005236406077	0.2187713262241118	0.010681554460970752	-1.1708354414957114	0.20056397952610672	-0.5415955974377727	Epithelial	PHLDB2	0	13	FALSE
2	1005	beta	0.019515008098525063	-0.25360634349268985	0.265346848975239	0.95	PHLDB3	-8.845301800967945	9.412495652007976	-0.2247568849586675	4.305323555736399	5.408667278863072	4.922664431797529	-0.5411626748610804	2.822942506850902	0.18772253323026597	-0.25360634349269	0.265346848975239	0.019515008098525063	-0.9446337557699633	1.0357395171203179	-0.022925721335194122	Epithelial	PHLDB3	0	13	FALSE
2	1006	beta	0.00806311868612832	-0.10782156602642445	0.16760557434349163	0.95	PHLPP1	-7.353006650879322	10.485037954498528	1.3378435544296696	3.9069276766368786	5.051475879214562	4.450707272016534	-0.5018234182623548	0.562346985727841	0.01619297027101758	-0.10782156602642451	0.16760557434349163	0.00806311868612832	-0.70075242837529	1.2367581712718947	0.2483325285596547	Epithelial	PHLPP1	0	13	FALSE
2	1007	beta	0.010624376528355661	-0.13152728707676484	0.23215563277270124	0.95	PHLPP2	-11.41071796538672	9.77417931542166	-0.7991399120398546	4.099410650515174	5.182944804807178	4.6291557040399844	-0.8649851984888529	0.6217153995895757	0.007284797886526826	-0.1315272870767651	0.23215563277270124	0.010624376528355661	-0.6733933529868417	1.25804674841377	0.25192207221791135	Epithelial	PHLPP2	0	13	FALSE
2	1009	beta	0.003719521629759101	-0.2510521701963343	0.18216085211325359	0.95	PHOSPHO2	-8.985167063144573	9.332849072962437	0.279310618404625	6.4240163598333195	7.130343499041245	6.730113228814326	-0.3991636811381637	2.2948372093045486	0.19280454580000736	-0.2510521701963343	0.18216085211325359	0.003719521629759101	-0.79523626075096	0.7570606123111651	-0.0707709246408936	Epithelial	PHOSPHO2	0	13	FALSE
2	1010	beta	0.008069320943177046	-0.11003064317177684	0.23087002959190375	0.95	PHOSPHO2-KLHL23	-9.149702710142657	9.921930311055041	0.022458827523851747	0.321327682447281	1.802866934952881	1.094445572038726	-0.4245294195748043	0.9169058239827949	0.04662323021773465	-0.11003064317177694	0.23087002959190375	0.008069320943177046	-0.6952516616898743	1.2028604724124954	0.2754505389440715	Epithelial	PHOSPHO2-KLHL23	0	6	FALSE
2	1011	beta	-0.006690199391595355	-0.17061918836679632	0.16526069726265433	0.95	PHPT1	-8.948631005797896	9.916426838630265	1.0990226485402854	7.414462901003852	8.046124694241975	7.717156912860758	-0.3817581780020617	1.3333350524915413	0.10107145688253144	-0.17061918836679632	0.16526069726265433	-0.006690199391595355	-0.4500573658951111	1.2965217236100413	0.2969857669447455	Epithelial	PHPT1	0	13	FALSE
2	1013	beta	0.002072245478500038	-0.13049313393885273	0.12550820192524645	0.95	PHTF1	-8.026296176632714	10.494568531764376	1.0893998036867878	5.453631917281247	6.295699687955619	5.8770857206758595	-0.5024282996033683	0.5105755273587873	0.011538025034705223	-0.13049313393885276	0.12550820192524645	0.002072245478500038	-1.0043917270357547	0.6485439348051172	-0.2022587993007102	Epithelial	PHTF1	0	13	FALSE
2	1014	beta	0.017411941888259376	-0.12478860970791027	0.15885364064680318	0.95	PHTF2	-10.150735481797922	10.787055329923753	0.06818587408849561	6.086399660412475	6.695125590710973	6.3781336186964115	-0.34292244773044195	1.1586795460403314	0.19163394422347158	-0.12478860970791031	0.15885364064680318	0.017411941888259376	-0.7836652530809082	0.7442717520852535	-0.05191555914560695	Epithelial	PHTF2	0	13	FALSE
2	1015	beta	-0.012131822167833359	-0.20892207782053027	0.16763354147567486	0.95	PHYH	-10.268706639976033	9.071830560908403	0.030598729109010715	6.674693447846311	7.279017262240368	6.966001655799316	-0.3838241201611974	1.115183235669633	0.0878212537469523	-0.20892207782053038	0.16763354147567486	-0.012131822167833359	-0.8380709305860413	0.6856091347961989	-0.11590443603645059	Epithelial	PHYH	0	13	FALSE
2	1016	beta	0.003804313210651164	-0.11337880444769055	0.1501266131894198	0.95	PHYHD1	-10.68400748583937	9.383704404607439	0.2366022250891087	6.022520349133161	6.664449927047011	6.325896987347583	-0.6047520182519572	0.4379088754397023	-0.015898724986775893	-0.11337880444769068	0.1501266131894198	0.003804313210651164	-0.02847751108217069	1.5353835571436503	0.6993435039477311	Epithelial	PHYHD1	3	13	FALSE
2	1019	beta	0.015961857623297514	-0.09666189197559642	0.17197316257172854	0.95	PHYKPL	-11.217546327119605	9.30728010537163	-0.5425268673338641	6.1001549526406045	6.75018307861223	6.3845209239845335	-0.4974319419233894	0.7830074264084114	0.04341417331992226	-0.09666189197559644	0.17197316257172854	0.015961857623297514	-0.36405031637604496	1.3590864888953809	0.41786711936635396	Epithelial	PHYKPL	0	13	FALSE
2	1020	beta	-0.2254334326877969	-0.7719683948086092	0.03888761838908433	0.95	PI15	-9.710713494021487	11.032129636811781	-0.8334727138254965	7.377013360530382	8.049649161174647	7.706634035856516	-3.577424794581652	1.1061735693092423	-0.5555877672713129	-0.7719683948086101	0.03888761838908433	-0.2254334326877969	-0.37510728476631006	1.0221453552267001	0.3534361109376543	Epithelial	PI15	2	13	FALSE
2	1022	beta	0.018725912213004462	-0.08252388115361077	0.27067350308660987	0.95	PI3	-7.432982242991751	13.154982621319904	2.2787752782697503	4.514485234190891	5.336872484530004	4.982535505332655	-0.8818110903771834	0.6789480499097182	3.8860994521604404e-4	-0.08252388115361084	0.27067350308660987	0.018725912213004462	-1.1556323150968315	0.6739754141726653	-0.19881196317815233	Epithelial	PI3	2	12	FALSE
2	1023	beta	0.06541913046062554	-0.08365101230657183	0.7683981776572926	0.95	PI4K2A	-9.933608616918695	8.679595430173093	-0.24364583285908167	4.337005030889047	5.370234298767836	4.908531550949709	-1.8572147358426325	0.8306459934657435	-0.061549219524269866	-0.08365101230657185	0.7683981776572926	0.06541913046062554	-0.8768341750783153	1.2052565664938073	0.13318545464180367	Epithelial	PI4K2A	0	13	FALSE
2	1024	beta	0.022628162770417237	-0.09711278170265691	0.20588105480935653	0.95	PI4K2B	-8.600835916858843	10.416326438110794	0.3894596064254835	5.735152956231079	6.380889685739632	6.046694614762555	-0.3536273544381481	0.8372109499094319	0.09186588817169904	-0.097112781702657	0.20588105480935653	0.022628162770417237	-0.6757767698574647	0.9305205562243706	0.12917937044487365	Epithelial	PI4K2B	0	13	FALSE
2	1025	beta	0.07463267781792032	-0.14532800133189144	0.9462646615803751	0.95	PI4KA	-9.994607635290247	11.12103471103002	0.07288326808851239	5.3591373564483105	6.026682667977089	5.693264957287752	-0.7736172410894369	2.7412308492463255	0.27881254369017566	-0.14532800133189144	0.9462646615803751	0.07463267781792032	-0.7249246283589069	1.1398846255105701	0.11441893326916426	Epithelial	PI4KA	0	13	FALSE
2	1026	beta	0.05405651078552476	-0.3501462344178515	0.7078720288540018	0.95	PI4KAP1	-8.248685805325762	10.645898638110475	1.0716143556716993	2.4987602767272854	3.7800894292498692	3.0567202498727823	-0.7559690017022913	4.258308040749612	0.5535494442553207	-0.3501462344178517	0.7078720288540018	0.05405651078552476	-1.1763605618057418	0.9138027307670381	-0.22756794695676275	Epithelial	PI4KAP1	0	13	FALSE
2	1027	beta	0.017336712297297618	-0.23641418491634206	0.4657492845496419	0.95	PI4KAP2	-8.943918176677801	9.92934063867973	0.17644529881666185	2.540787199344827	3.924030945785958	3.259273569455198	-0.9886776475008379	1.8179611826393298	0.04986378297736487	-0.23641418491634217	0.4657492845496419	0.017336712297297618	-0.6462446804841049	1.4463508574640274	0.37508254485589676	Epithelial	PI4KAP2	0	13	FALSE
2	1028	beta	0.028928237868288385	-0.12516315471676698	0.36653037933584964	0.95	PI4KB	-9.259094405842601	8.077167163846601	-0.7368959910493149	6.011532244085995	6.7163486917202535	6.361800400574995	-0.5526604057474865	1.5967712535227947	0.06210680398240339	-0.125163154716767	0.36653037933584964	0.028928237868288385	-0.41122222305947725	1.47862288397417	0.489245536739057	Epithelial	PI4KB	0	13	FALSE
2	1030	beta	-0.029165625468090817	-0.3133422752462038	0.09796229083528114	0.95	PIAS1	-9.099711758791706	11.562942053347713	0.24887761277457165	7.872904234536831	8.420081944141684	8.15344339325537	-0.8632715513399595	1.362547980966414	0.08308709383996457	-0.31334227524620384	0.09796229083528114	-0.029165625468090817	-0.8434870880159102	0.4469937946099505	-0.24670090249409982	Epithelial	PIAS1	0	13	FALSE
2	1031	beta	0.003064373508234685	-0.13542809551981094	0.1776124777450019	0.95	PIAS2	-9.291526084630032	7.137275671791562	-0.7128079267238718	6.636165589212387	7.224811984727757	6.920848876775735	-0.3914079128814675	0.6062747797955611	0.04346087265863683	-0.13542809551981094	0.1776124777450019	0.003064373508234685	-0.5218020928024697	0.9178228176165789	0.13773664336403194	Epithelial	PIAS2	0	13	FALSE
2	1032	beta	0.07038440429730979	-0.17953489331572478	1.055910622219073	0.95	PIAS3	-9.365350666004117	9.419022416910366	-0.452626976991426	5.87643079472908	6.518955110918927	6.191199604591092	-0.44920441640541475	6.465359312978258	0.47319846639680135	-0.17953489331572478	1.055910622219073	0.07038440429730979	-0.45099307471738603	1.1293969894622133	0.32978457689089874	Epithelial	PIAS3	0	13	FALSE
2	1033	beta	0.28289894508020236	-2.1779132617759145	5.182039305900889	0.95	PIAS4	-9.946690778896366	9.614815103534	0.30863172120277704	3.9448976426418527	5.229512999089261	4.567353450244298	-0.8730342544954524	24.64409218126029	2.1961367005633483	-2.177913261775915	5.182039305900889	0.28289894508020236	-0.8118732478036046	1.1162024497465697	0.13504719620016398	Epithelial	PIAS4	0	13	FALSE
2	1034	beta	-0.029276157518187167	-0.33054985527820663	0.08352699163110391	0.95	PIBF1	-10.668883424842361	11.759431256049503	1.5581590731968362	6.8521860743184675	7.533393409458585	7.165401028793509	-0.6072822465884969	1.040181457210747	0.08165784144499344	-0.3305498552782067	0.08352699163110391	-0.029276157518187167	-0.7003177261185541	0.7564909862927708	-0.04284672957290935	Epithelial	PIBF1	1	13	FALSE
2	1035	beta	0.01309985967823218	-0.07334369218998453	0.13311674040520108	0.95	PICALM	-9.214160332869506	9.535008404185099	0.24369982437751966	6.912510154375652	7.51484013543536	7.21921528052128	-0.5285931831034689	0.36281666163311	-0.022573938871534065	-0.07334369218998456	0.13311674040520108	0.01309985967823218	-0.7596780043383172	0.46397478747533216	-0.1889503804569435	Epithelial	PICALM	0	13	FALSE
2	1036	beta	-0.5167930281355996	-2.3256121361596147	0.07117281556399338	0.95	PICART1	-10.314809232520245	8.983903903431544	-1.188602977763197	-0.2822543545287521	1.991512568419477	1.1120135141373115	-14.4755164635006	0.3894464475157466	-2.2866361295215043	-2.3256121361596147	0.07117281556399338	-0.5167930281355996	-0.8237641916046752	1.1527412610073438	0.1496033873207626	Epithelial	PICART1	0	7	FALSE
2	1037	beta	0.010172617871666375	-0.10341333744405098	0.1855855361474357	0.95	PICK1	-10.271133848451724	7.731629523833647	-1.1688354538648755	6.066321611650823	6.708849871315568	6.370022609223835	-0.5760720683936834	0.5309106775627508	0.002000023151716764	-0.10341333744405098	0.1855855361474357	0.010172617871666375	-0.24656797678501688	1.2885370752704424	0.47029257271784775	Epithelial	PICK1	0	13	FALSE
2	1039	beta	0.02788149158060681	-0.10065291336889735	0.31587858724173934	0.95	PID1	-9.291890757026069	9.347157621588018	-0.10551928063905064	3.995888630240781	5.148493175043807	4.647226669007103	-0.7335518499901194	0.887818794910836	-0.001703382062734323	-0.10065291336889737	0.31587858724173934	0.02788149158060681	-0.5893274722627305	1.252943868451647	0.25495376210355536	Epithelial	PID1	2	11	FALSE
2	1040	beta	0.0435236360774784	-0.15649220612434997	0.44877438354558313	0.95	PIDD1	-9.071997793694962	10.09230241285708	0.5661624660714374	4.825120835934001	5.449650928436728	5.210739001972169	-0.8036264099641919	1.4819640628155297	0.10320513612222593	-0.15649220612435016	0.44877438354558313	0.0435236360774784	-0.5800810342514291	1.180334349838961	0.3115355604709812	Epithelial	PIDD1	0	13	FALSE
2	1041	beta	-0.002029012421199706	-0.20359162217293925	0.21212269647460993	0.95	PIEZO1	-10.588100167179547	9.046179213566015	-0.02801962591983141	5.889749315977507	6.45446791786784	6.158371375214894	-0.6218773562941813	0.8837117536839919	0.018968608303347168	-0.2035916221729394	0.21212269647460993	-0.002029012421199706	-0.26436968024232416	1.0760235395886626	0.3605873565964426	Epithelial	PIEZO1	1	13	FALSE
2	1042	beta	0.00768619319857401	-0.23081863376040784	0.19630604283419267	0.95	PIEZO2	-11.787321622839057	8.700518359187667	-1.2036656584905367	2.2418196992327384	3.5487113357531963	2.8796607645392296	-0.7016404628734056	1.2141659131359124	0.05980957663941244	-0.23081863376040793	0.19630604283419267	0.00768619319857401	-0.5802172325708886	1.3866152430776184	0.3532069789112758	Epithelial	PIEZO2	0	7	FALSE
2	1044	beta	-0.006671335240988933	-0.2475397231353124	0.20227378696968068	0.95	PIFO	-12.178673961833791	10.532447924939488	-0.8117909628275146	6.088598363465248	6.768465489894222	6.440050814839428	-1.3335535397075404	0.34588272004242665	-0.1214373404184135	-0.24753972313531256	0.20227378696968068	-0.006671335240988933	0.06205223684268167	1.6652463119075633	0.8361029675987811	Epithelial	PIFO	0	13	FALSE
2	1045	beta	-0.017284726744840582	-0.27573069751974255	0.1375212937898249	0.95	PIGA	-8.162877761056793	9.80978317963725	0.4965323684105679	6.694784607048309	7.403972968483476	7.017576458850037	-0.40552432587516285	1.393562969659707	0.136744282783266	-0.27573069751974266	0.1375212937898249	-0.017284726744840582	-0.6942661185288369	0.9253668033625199	0.08860666294430351	Epithelial	PIGA	3	13	FALSE
2	1046	beta	-0.009321549788543111	-0.22223198875897945	0.1534552125894065	0.95	PIGB	-10.912133792773298	9.958715963372233	-0.1864621402360913	6.370608732027688	6.973885871230338	6.666144106101185	-0.5963111811352293	1.6863394812724426	0.10161636711597843	-0.22223198875897965	0.1534552125894065	-0.009321549788543111	-0.7164729296219376	0.8872796544521484	0.006496400287418539	Epithelial	PIGB	2	13	FALSE
2	1047	beta	-0.04572361698424442	-0.6449216943113485	0.19714364671771956	0.95	PIGC	-9.486369248058496	10.285771192597506	0.7225656887170525	6.431080597863448	7.063828636973922	6.730705569200157	-0.5499058368121473	3.1601120568227055	0.27097433570796925	-0.6449216943113492	0.19714364671771956	-0.04572361698424442	-0.5139326819502301	0.9634407914063037	0.17151526328540193	Epithelial	PIGC	2	13	FALSE
2	1048	beta	-0.011426587999854217	-0.20676046255461877	0.12917266245421247	0.95	PIGF	-11.210278209232023	8.572114022796406	-0.4326995434895887	6.75277592138569	7.362109246475767	7.055913762923813	-0.4471016851178731	0.6413953727721206	0.026302829870315667	-0.2067604625546188	0.12917266245421247	-0.011426587999854217	-0.34820936815082426	1.2355310281408862	0.41441511725432706	Epithelial	PIGF	0	13	FALSE
2	1049	beta	-0.0014061824934884777	-0.19795656143589355	0.16397938208777132	0.95	PIGG	-8.578644481377959	8.12787818684556	-0.3786603828561194	5.9595589458448535	6.611129381681354	6.250763660547533	-0.5358234031260063	1.2623269139874098	0.10399270266056498	-0.1979565614358936	0.16397938208777132	-0.0014061824934884777	-0.48208273687362846	1.0649195657460353	0.2786518309235018	Epithelial	PIGG	1	13	FALSE
2	1050	beta	0.008981233836049802	-0.12046829929955984	0.2439914003609338	0.95	PIGH	-8.078144922136014	10.277851963816145	0.7953646645724104	7.5782446875749505	8.240760427231733	7.903511097191808	-0.4918512111269156	0.9020813841602415	0.0498361500514812	-0.12046829929955999	0.2439914003609338	0.008981233836049802	-0.5666033084026472	0.927359801540305	0.1511987351089194	Epithelial	PIGH	0	13	FALSE
2	1051	beta	0.009299872241207157	-0.09888593070686677	0.22457583508438536	0.95	PIGK	-9.768768569187788	12.253727777234564	-0.0556568833355099	7.072498090750134	7.637293423242463	7.354007557358096	-0.5716535332792971	1.0556127008970952	0.05250931965012261	-0.09888593070686681	0.22457583508438536	0.009299872241207157	-0.6586931254440243	0.6632288767733219	-0.015463856217072216	Epithelial	PIGK	0	13	FALSE
2	1052	beta	0.03664920989609648	-0.0653148225698649	0.4025316460188344	0.95	PIGL	-11.001452387207278	9.69024748786633	-0.07166728327023762	4.973707009629823	5.701390128353456	5.388514943885155	-0.3914614142083896	1.2618517778904164	0.09342409243247317	-0.06531482256986493	0.4025316460188344	0.03664920989609648	-0.6767000650049788	1.1044355658789176	0.17227789930321225	Epithelial	PIGL	0	13	FALSE
2	1053	beta	0.019796658325917003	-0.10309224411212049	0.25625982308717893	0.95	PIGM	-8.951879609050025	9.368442010488511	0.8268241139655175	6.805878309208196	7.428116478035675	7.137313738663718	-0.970358381005993	0.7317459866406116	-0.014599873305927382	-0.10309224411212049	0.25625982308717893	0.019796658325917003	-0.4759887770641271	0.9659823569868596	0.2511904857413064	Epithelial	PIGM	0	13	FALSE
2	1054	beta	-0.013731463300341477	-0.2792863273160566	0.214138102490508	0.95	PIGN	-9.762395325302696	12.171155222196756	0.5980376607445871	7.034625924087785	7.641912520361129	7.334715048955503	-0.658083893398109	2.1868528012037034	0.11904791504855122	-0.279286327316057	0.214138102490508	-0.013731463300341477	-0.31602040493083927	1.2483097492024022	0.4302740219169609	Epithelial	PIGN	0	13	FALSE
2	1055	beta	0.04522641103857616	-0.2254523298771293	0.491670407128512	0.95	PIGO	-9.088970840198137	7.86827404329696	-0.5064701518741609	6.097338697534577	6.752612250582325	6.396869366511486	-0.5963627841462936	3.6009925795875306	0.23572845551737145	-0.22545232987712996	0.491670407128512	0.04522641103857616	-0.9020439484181034	0.6395793286330209	-0.21462184350734412	Epithelial	PIGO	0	13	FALSE
2	1056	beta	-0.030503980005081897	-0.22358477407461946	0.21111903285074746	0.95	PIGP	-10.632486443433695	8.880104438622746	-0.4983549226636503	6.739809992391656	7.375912005643429	7.045927478304917	-0.5127496944632104	3.3178070952005805	0.28990075865257847	-0.22358477407461946	0.21111903285074746	-0.030503980005081897	-0.9682687964389077	0.6411232886258555	-0.23152706400071466	Epithelial	PIGP	0	13	FALSE
2	1057	beta	0.05002971375294121	-0.1757138181303369	0.3365968280736662	0.95	PIGQ	-10.399776474516381	9.446041929323268	-0.5780678020442743	5.249243814166387	5.912547099644552	5.571332862836659	-0.6068855475356444	1.627266469284811	0.17847876463643123	-0.17571381813033696	0.3365968280736662	0.05002971375294121	-0.4553990728359874	1.3308459412374385	0.3487267355222246	Epithelial	PIGQ	0	13	FALSE
2	1059	beta	-0.01534634799676973	-0.20207027896868981	0.10931836325722509	0.95	PIGS	-8.404902739475114	9.438822997641763	0.48114048715466873	6.123538009805051	6.755226159181648	6.4316025941275905	-0.42835394916808656	1.0589243375444521	0.09561043521317761	-0.20207027896868998	0.10931836325722509	-0.01534634799676973	-0.6512853722222598	0.9705429264284939	0.07676929637566605	Epithelial	PIGS	0	13	FALSE
2	1060	beta	0.007749473167757447	-0.11333926856910469	0.17754839647422538	0.95	PIGT	-10.258918442392353	9.416256735044152	-0.8747486265321126	7.465335704859563	8.195375919376241	7.7694729964936355	-0.5159896301972512	0.8208625815743843	0.053338617286600006	-0.11333926856910476	0.17754839647422538	0.007749473167757447	-0.5965924738181412	1.0229401059654626	0.24661668509136325	Epithelial	PIGT	0	13	FALSE
2	1061	beta	-0.0010287305149125116	-0.1760515079496492	0.1169776755142633	0.95	PIGU	-10.345099477837673	9.794522402400156	-0.09780455347020123	6.108011521581101	6.675381112110797	6.378297031943544	-0.3719427365098959	1.1726272541220597	0.08485076617742413	-0.1760515079496494	0.1169776755142633	-0.0010287305149125116	-0.7758449761525502	0.7133891340153116	-0.002239072160780371	Epithelial	PIGU	0	13	FALSE
2	1062	beta	-0.05777218200220531	-0.4715241373995991	0.10446823446681736	0.95	PIGV	-11.044410019957951	9.966610352206962	-0.3747305391673266	6.369410378100971	6.970698891302742	6.654812794232812	-1.393555270015956	2.022792369972888	0.12915220094551166	-0.4715241373995991	0.10446823446681736	-0.05777218200220531	-0.7996007126791749	0.8982066977290936	0.019922328130689525	Epithelial	PIGV	0	13	FALSE
2	1063	beta	0.024483648296226547	-0.11741203732025998	0.24338722567899193	0.95	PIGX	-9.469250904663092	8.491977458777738	-0.5976202109565837	6.492163482375286	7.086927111508386	6.772487800966045	-0.4502657042823297	1.1562683877413367	0.11842240756477228	-0.11741203732026005	0.24338722567899193	0.024483648296226547	-0.807632090068236	0.6002674150548702	-0.12461096510047918	Epithelial	PIGX	0	13	FALSE
2	1064	beta	-0.002673430290987809	-0.12412105147181277	0.11909282817947128	0.95	PIGZ	-11.040225912125479	9.371457890706784	-1.241059798985073	4.290180705962478	5.388055345116884	4.883870299679866	-0.4320725581243673	0.660676092147538	0.02225935854926195	-0.12412105147181278	0.11909282817947128	-0.002673430290987809	-0.6231672692542658	1.3715404560116766	0.3170758765965026	Epithelial	PIGZ	0	13	FALSE
2	1065	beta	0.004010048638675815	-0.1435783532148782	0.15963527264388636	0.95	PIH1D1	-9.464148389563503	10.225813452826355	0.9755262486755507	6.060374279812907	6.6904007337631075	6.345996372900799	-0.5632075408440372	1.2051940314548826	0.058273853683687524	-0.14357835321487825	0.15963527264388636	0.004010048638675815	-0.6735351253821801	0.7825641090501655	0.014320479166497648	Epithelial	PIH1D1	0	13	FALSE
2	1066	beta	0.019572124139478467	-0.16792737913902625	0.34117898265599983	0.95	PIH1D2	-10.999485623171845	9.857559423153791	-0.6404365358242583	3.9079759750008667	5.044018873629018	4.47578638713293	-0.6179338578048591	1.237957396194937	0.059401760524980925	-0.16792737913902625	0.34117898265599983	0.019572124139478467	-0.8269162316655465	1.2275902439617181	0.1788736920671126	Epithelial	PIH1D2	2	11	FALSE
2	1069	beta	-0.004313547771192178	-0.22248662492410598	0.21456482464522109	0.95	PIK3C2A	-11.134345554685478	9.309756191941343	-0.7659798082867945	6.963063544796385	7.570462820869063	7.2624420031574255	-0.3960401419277785	1.9626357515942687	0.17878108891666922	-0.222486624924106	0.21456482464522109	-0.004313547771192178	-0.598056885094734	0.8929734523113118	0.05923882738799599	Epithelial	PIK3C2A	0	13	FALSE
2	1070	beta	0.024396779209421644	-0.11329050426238961	0.2629566962789597	0.95	PIK3C2B	-9.193509024628678	9.811896041698132	-0.5047030899963666	3.1072674653912067	4.37190943588127	3.7058882485997207	-0.5686040832051895	0.9573430132817465	0.05342290602621815	-0.11329050426238965	0.2629566962789597	0.024396779209421644	-0.9041994433911726	1.0830788671065361	0.08274977759494767	Epithelial	PIK3C2B	0	13	FALSE
2	1072	beta	0.004686513737687047	-0.13200916127965998	0.14635457812003128	0.95	PIK3C3	-8.71190618223419	9.280816528229833	0.5440918278754218	6.215553659153968	6.848163106110121	6.524372367704678	-0.33971659274488064	1.0723173892516666	0.1010151616368691	-0.1320091612796602	0.14635457812003128	0.004686513737687047	-0.5951075534574735	0.7531789384281269	0.07250672757382119	Epithelial	PIK3C3	0	13	FALSE
2	1073	beta	0.1001283733591772	-0.05629663421649256	0.8492666360369416	0.95	PIK3CA	-10.671387147696695	9.46439550907284	0.6333911375748074	5.784526443427367	6.477591914769294	6.159119384862477	-1.8139930873545596	0.8497560059821789	-0.11329539199100393	-0.05629663421649263	0.8492666360369416	0.1001283733591772	-0.002406044847927244	1.4737947927472044	0.7330071960296237	Epithelial	PIK3CA	2	13	FALSE
2	1074	beta	0.03938476028355025	-0.06902742145424584	0.355085523534665	0.95	PIK3CB	-8.977508464022765	14.823732590755823	1.3009343197834478	6.264043388775584	7.044144148761957	6.620041606315596	-0.9756607736452321	1.3761423918170488	0.06532999085574896	-0.06902742145424587	0.355085523534665	0.03938476028355025	-0.8173925267334575	0.9666724566305461	0.01752580703273554	Epithelial	PIK3CB	0	13	FALSE
2	1075	beta	-0.041313504865859996	-0.6263275486169957	0.14363699459211046	0.95	PIK3CD	-9.122511706538683	9.309703056218577	-0.04309047027393416	2.390887374603577	3.8609744634479433	3.037239305936278	-1.1790668013335157	1.2456738991519252	0.03268887850280411	-0.6263275486169964	0.14363699459211046	-0.041313504865859996	-0.7886281454255142	1.232819468436195	0.1635358602823119	Epithelial	PIK3CD	0	10	FALSE
2	1076	beta	-0.08727562584968389	-1.099404924047802	0.12195666867328803	0.95	PIK3CD-AS2	-10.066709107448192	12.304863361784543	0.4327451277537145	2.475670912938377	3.820665515961278	3.0883447703631113	-2.002438439741775	3.018938720488607	0.13723434439751667	-1.0994049240478025	0.12195666867328803	-0.08727562584968389	-1.0159606484324042	0.8867479977906377	-0.0696328168153751	Epithelial	PIK3CD-AS2	0	9	FALSE
2	1078	beta	0.005894128593982381	-0.10034291290517318	0.14627652413718792	0.95	PIK3IP1	-9.886903335871128	9.144819424367777	0.04084859534108076	5.955702738684254	6.565106117676378	6.254872251611391	-0.5116802156619885	0.6852810886038059	0.020985141744942103	-0.10034291290517328	0.14627652413718792	0.005894128593982381	-0.4138855361409975	1.0714630954889468	0.27299947524590346	Epithelial	PIK3IP1	0	13	FALSE
2	1080	beta	-0.6722752396259254	-1.3028427056199006	0.05931398647738216	0.95	PIK3R1	-11.34961929634486	3.193850743536947	-4.232061247965456	6.6111022986332575	7.676280537468922	7.0685936533295335	-9.266229882229696	0.2218893425110528	-3.0339548067200375	-1.3028427056199003	0.05931398647738216	-0.6722752396259254	-0.5556100660693946	1.059446633925214	0.32123181942148427	Epithelial	PIK3R1	3	13	FALSE
2	1081	beta	-0.027405440283262715	-0.1569663902158411	0.17380383756798276	0.95	PIK3R2	-10.094759983851441	7.749181084749372	-0.8646798249993041	5.36542125027111	5.975234783075074	5.653822009578388	-0.5143758165511211	0.8089711669361247	0.2652567594226562	-0.1569663902158411	0.17380383756798276	-0.027405440283262715	-0.3699783491891149	1.1731598337961935	0.4009530948108924	Epithelial	PIK3R2	0	13	FALSE
2	1082	beta	0.2306719646597284	-0.036417391357781645	1.5134214508592374	0.95	PIK3R3	-10.971398490368435	8.657798343767366	-0.9554522869514277	5.71551437573078	6.445989513866317	6.057038847524193	-2.5433972712766226	1.689979791029191	-0.0933420039279563	-0.036417391357781645	1.5134214508592374	0.2306719646597284	-0.8044361880419751	0.9596473941300661	0.04999036640503859	Epithelial	PIK3R3	0	13	FALSE
2	1083	beta	0.023155648125237686	-0.06122039031102751	0.29078292130779565	0.95	PIK3R4	-9.107105901688366	9.682578334559436	0.5905595420074021	6.09920739080146	6.904561500893401	6.442425076688819	-0.5169369134842785	0.7824599787952146	0.01770173423133993	-0.061220390311027516	0.29078292130779565	0.023155648125237686	-0.9504342800722769	0.7784593286678276	-0.026851631972617432	Epithelial	PIK3R4	0	13	FALSE
2	1086	beta	0.015418344047663929	-0.09146076163938532	0.28198786485742966	0.95	PIKFYVE	-9.881603521238068	9.15136726382689	-0.7044054733020018	5.849242601780272	6.5165945146176085	6.163515449972584	-0.4806457570057609	0.8917227964245115	0.05230880099467368	-0.09146076163938532	0.28198786485742966	0.015418344047663929	-0.6003795275260184	0.9691706762586217	0.08790029117164944	Epithelial	PIKFYVE	0	13	FALSE
2	1087	beta	0.03482470418500331	-0.10543594568080916	0.489741911957182	0.95	PILRA	-8.752501367041743	10.199451122012613	1.0450825227747906	1.8370884237732876	3.066792288892077	2.4119282798871513	-2.166450038797636	0.7537262946736072	-0.08144305690273415	-0.10543594568080922	0.489741911957182	0.03482470418500331	-0.7304044396737795	1.0547883299198817	0.14282154061199373	Epithelial	PILRA	0	10	FALSE
2	1088	beta	-0.01728727978220368	-0.19683095718980737	0.33008423540369314	0.95	PILRB	-9.540955736755071	7.775769771962796	-0.9569007960999983	1.0426676445068577	2.4402180107671505	1.730144500044014	-0.6137468936840847	2.8360821951584434	0.2918762770463683	-0.19683095718980745	0.33008423540369314	-0.01728727978220368	-1.5774990241173428	0.6349282044673982	-0.49995599358429266	Epithelial	PILRB	0	9	FALSE
2	1089	beta	-0.009398059359208831	-0.3960315420638057	0.20173935658201553	0.95	PIM1	-9.888131506222722	10.492693590935648	0.5225650343609332	5.081851491929048	6.675220813129058	5.815185229462294	-0.9406305337339049	2.077320585321035	0.09457848574681176	-0.39603154206380575	0.20173935658201553	-0.009398059359208831	-1.7972531608761773	0.8906162353720324	-0.3797642328483996	Epithelial	PIM1	1	13	FALSE
2	1090	beta	0.021514527853386055	-0.11002896104368363	0.36375640515775026	0.95	PIM2	-8.998554460437028	9.597349871629241	0.3465884675539008	4.452323009389478	5.373879582984574	4.9978373504492035	-0.9825796636445033	0.7989680453909381	-0.0020909213607463385	-0.11002896104368366	0.36375640515775026	0.021514527853386055	-0.22495805207937478	1.4467518333787184	0.5737208576610237	Epithelial	PIM2	1	13	FALSE
2	1091	beta	-0.005038564087636363	-0.20283615933990878	0.15213947356563987	0.95	PIM3	-9.933371213645449	9.699252875866893	-0.47320548009838775	7.3468037437060385	8.000667841807982	7.684909581968665	-0.7014148097327846	0.7918322243136678	0.012280584563335896	-0.20283615933990887	0.15213947356563987	-0.005038564087636363	-0.7853976364932647	0.843156935840925	-0.05846374053781931	Epithelial	PIM3	1	13	FALSE
2	1092	beta	0.0028999487464467714	-0.173542168134436	0.17318927560253622	0.95	PIMREG	-9.542187326863282	8.317823015442848	-0.3637753758470993	2.002659846078772	3.3266971063980604	2.5905019999805683	-0.5704942829048262	0.7749666959782748	7.291174977547705e-4	-0.17354216813443615	0.17318927560253622	0.0028999487464467714	-0.8392856358174198	0.9872916215950711	0.11156531862450714	Epithelial	PIMREG	1	7	FALSE
2	1093	beta	4.97874161859546e-4	-0.18980285603182317	0.24497452986151366	0.95	PIN1	-9.766708571449579	9.464522113471672	-0.6357062592721952	6.417607727592679	7.028420396509567	6.702223853585414	-0.3885582748924553	1.8206614281594713	0.23051955506453536	-0.18980285603182317	0.24497452986151366	4.97874161859546e-4	-0.7398824653604037	0.917405454022353	0.02136821498512965	Epithelial	PIN1	0	13	FALSE
2	1095	beta	3.607669372101083e-4	-0.16217486147262797	0.2018699200752106	0.95	PIN4	-11.619666563435521	11.229270209367185	-0.17293268437681858	6.3777806091188785	6.949191748945307	6.647286524525703	-0.2885160561189313	1.4846202015990515	0.1391565520200518	-0.16217486147262802	0.2018699200752106	3.607669372101083e-4	-0.7994723811362437	0.6825078048324167	-0.12484030211933479	Epithelial	PIN4	0	13	FALSE
2	1096	beta	-0.014391922147426284	-0.18881499505646943	0.09884615254047147	0.95	PIN4P1	-8.643689543165545	9.949815256345985	0.9711029402499615	3.9552989588333087	5.2136895599441315	4.55655719177281	-0.47474457522516816	0.8938676698236845	0.052308284388475665	-0.18881499505646948	0.09884615254047147	-0.014391922147426284	-0.8410185244137179	0.8891117593914183	-0.022491708383817054	Epithelial	PIN4P1	0	13	FALSE
2	1097	beta	0.012111218920338203	-0.08696293112938352	0.16008716571348577	0.95	PINK1	-8.808540386702491	10.27176314028746	0.5312101026218619	5.169330727208487	5.7383093056346475	5.463329711962985	-0.49539491008370656	0.7077787473374388	0.031261201432588384	-0.0869629311293836	0.16008716571348577	0.012111218920338203	-0.42418569692119446	1.1209378797528264	0.2618722093837136	Epithelial	PINK1	0	13	FALSE
2	1098	beta	0.017775696424950544	-0.4894936624063418	0.45994171006329215	0.95	PINK1-AS	-9.411494961237327	8.970814573965718	-0.2667715572985752	3.1538839446531113	4.558719625633403	3.7382772035555014	-0.5904772498916706	4.599317973776107	0.4171193822343197	-0.4894936624063423	0.45994171006329215	0.017775696424950544	-0.9619259845496166	1.1591541397821281	0.1532273942184766	Epithelial	PINK1-AS	1	12	FALSE
2	1099	beta	-0.01504697248372275	-0.2960149053002356	0.09897649757720117	0.95	PINLYP	-9.58060800697129	10.75024978822003	0.6412414774360353	4.055450529933753	5.110168896976944	4.587753304358819	-0.4174873694298331	0.9733811661729959	0.08494038209369785	-0.2960149053002357	0.09897649757720117	-0.01504697248372275	-1.032512078953173	0.7714540842117239	-0.21081650555308976	Epithelial	PINLYP	2	11	FALSE
2	1100	beta	-0.005744768423675444	-0.15469575654961068	0.1382704823332371	0.95	PINX1	-9.427337564003318	9.960058097778711	-0.16424770146808523	4.0289643794859575	5.1999172754940295	4.562317518996512	-0.5043545209199076	0.7078310759956404	0.021715212323039863	-0.15469575654961074	0.1382704823332371	-0.005744768423675444	-0.5658892577389301	1.199952286508525	0.2685533009737865	Epithelial	PINX1	0	13	FALSE
2	1102	beta	0.03576611770746001	-0.12063490816178327	0.30835371244913934	0.95	PIP4K2A	-8.95500069709095	10.41922690526202	0.7711023335932146	4.890965570468521	5.648655480283475	5.356508499367749	-0.6944309908842562	1.4633074787323792	0.05991098802854177	-0.12063490816178343	0.30835371244913934	0.03576611770746001	-0.8227516190836008	0.8337241907764109	-0.04282470064946671	Epithelial	PIP4K2A	0	13	FALSE
2	1103	beta	0.004629384424352283	-0.24606561758966386	0.28304757013770254	0.95	PIP4K2C	-9.176296489365198	8.315758147058327	-0.48119282487671883	5.559207907324239	6.146226861512224	5.857468375782365	-0.7564757439757072	1.987215628174958	0.11788690984993377	-0.2460656175896641	0.28304757013770254	0.004629384424352283	-0.48560768605650495	1.1410062026260634	0.3264040650465889	Epithelial	PIP4K2C	1	13	FALSE
2	1104	beta	0.002747101186995782	-0.05890935362640662	0.1558461956589344	0.95	PIP4P1	-9.425159326406497	9.353449650789024	0.11499550638222136	5.923685063898892	6.5605522297198	6.231595029077052	-0.5042776487642424	0.4868561410467656	0.05691538236519752	-0.058909353626406626	0.1558461956589344	0.002747101186995782	-0.8210387738910949	0.5517212014665713	-0.19752217248460005	Epithelial	PIP4P1	0	13	FALSE
2	1105	beta	0.00267570723892647	-0.13319042197929803	0.13190217358984793	0.95	PIP4P2	-9.98949479900249	9.570913469424424	0.06137315864099114	5.4343225286967005	6.133597584911445	5.773577390645957	-0.4605928317377674	0.6199611492064115	0.02275073036934078	-0.1331904219792981	0.13190217358984793	0.00267570723892647	-0.6182550704538967	0.9679641212749168	0.13017956622843613	Epithelial	PIP4P2	1	13	FALSE
2	1106	beta	0.027403199184260593	-0.06708133965838105	0.20153688505757403	0.95	PIP5K1A	-10.095807125816252	9.31054205368981	0.07657923651831765	5.520856003588587	6.081655124449229	5.786359383388796	-0.4766550552670324	0.8968844866026661	0.04514318819143634	-0.06708133965838105	0.20153688505757403	0.027403199184260593	-0.9105431814949386	0.537148093288847	-0.2509298895435646	Epithelial	PIP5K1A	0	13	FALSE
2	1108	beta	0.0429776392231411	-0.09257547573534095	0.49009870608924466	0.95	PIP5K1C	-8.126025696302792	9.857235971130896	1.1011822551849775	4.41561869153857	5.436955841189748	5.014421298137546	-0.995251367400698	0.8609459574026002	-0.0049539722326953405	-0.09257547573534099	0.49009870608924466	0.0429776392231411	-0.5098077619966566	1.3098396865507624	0.35028052177553487	Epithelial	PIP5K1C	0	13	FALSE
2	1110	beta	0.07303017355365152	-0.20621337142440413	0.7077518963263252	0.95	PIP5KL1	-8.555175802398935	11.110321816000873	0.36522154109277793	2.6163438271253137	3.800213739988705	3.1878436755846993	-0.7569505000856628	3.1247345296159263	0.3565316829393601	-0.20621337142440413	0.7077518963263252	0.07303017355365152	-0.6343984621033023	1.3623373666275056	0.24154354836013744	Epithelial	PIP5KL1	0	10	FALSE
2	1112	beta	-0.0020298030654207068	-0.2169782779202677	0.19604859620465748	0.95	PIPSL	-8.409740607736126	8.54699832840531	0.2552860020660423	5.26390246886513	5.809558884260057	5.5217082558063035	-0.5667320144344554	1.6959240754487448	0.12132344147098612	-0.21697827792026772	0.19604859620465748	-0.0020298030654207068	-0.7395033049683816	0.6803221993814599	-0.06176995472354749	Epithelial	PIPSL	0	13	FALSE
2	1113	beta	-0.067133275513132	-0.45631420893683383	0.09182558393070382	0.95	PIR	-8.967865813028745	11.176998145838272	1.3058146741287722	3.762201639638413	4.986640678237563	4.3185813372934705	-0.7089072123898243	0.8891221518916534	0.031532889436280936	-0.4563142089368347	0.09182558393070382	-0.067133275513132	-1.0078021578417604	1.0040551610531216	-0.02244480482709109	Epithelial	PIR	1	12	FALSE
2	1116	beta	-0.0021812964590323235	-0.13391244464112614	0.15321236089789628	0.95	PISD	-8.777428642461302	9.303289528281246	0.788118357589905	5.914144936314754	6.519045117686314	6.206134909182311	-0.5142909696683204	0.6975768118219831	0.04799838379948213	-0.13391244464112614	0.15321236089789628	-0.0021812964590323235	-1.0314317328993303	0.2905202112547561	-0.3697864732953628	Epithelial	PISD	0	13	FALSE
2	1118	beta	-0.023839000861619487	-0.6872286395362672	0.46255957971712214	0.95	PITHD1	-9.377367840576351	9.004977383517236	0.2876715781322032	6.950913832816659	7.560969742094771	7.244607426053491	-0.4690354226053788	5.786325789856038	0.48133417079983587	-0.6872286395362677	0.46255957971712214	-0.023839000861619487	-0.8100182594323185	0.6805369586509091	-0.0757728774031881	Epithelial	PITHD1	0	13	FALSE
2	1119	beta	0.013065998804366468	-0.17039993402447418	0.25503628166764775	0.95	PITPNA	-10.300293005958922	7.666868450868722	-0.5549130279912355	6.79001146049437	7.446836290320914	7.108278458795098	-0.4915306439434764	2.46911458721605	0.1775167924624344	-0.17039993402447426	0.25503628166764775	0.013065998804366468	-0.6022300391820151	1.2342026948852165	0.28384170286126803	Epithelial	PITPNA	0	13	FALSE
2	1120	beta	-0.01241420186138171	-0.19129054832406714	0.0783258755496723	0.95	PITPNA-AS1	-10.105553518218233	9.153320641649046	-0.06395942417999621	5.329355934610749	5.925174884188427	5.634366535282558	-0.45619563962657017	0.6187964599417269	0.01521389319890825	-0.19129054832406725	0.0783258755496723	-0.01241420186138171	-0.8514705884506548	0.38653746815567663	-0.26428291372602347	Epithelial	PITPNA-AS1	0	13	FALSE
2	1121	beta	-0.011200814746112987	-0.2252569218838775	0.08555588660706322	0.95	PITPNB	-9.17662590857106	8.990995406057092	0.24295208838597357	7.764219816919844	8.398647732308527	8.034354951493166	-0.4061054163017723	1.1595824653442626	0.08014750396367669	-0.22525692188387755	0.08555588660706322	-0.011200814746112987	-0.698738152440303	0.8640023500137635	0.10442774875126988	Epithelial	PITPNB	0	13	FALSE
2	1122	beta	-0.0553639241371637	-0.5150992030733069	0.09413925665767635	0.95	PITPNC1	-8.893762959250548	10.009001496626995	0.05652119835167543	6.037224337905361	6.6365411092794915	6.339071447128211	-0.6281065199750591	1.2887305373120534	0.24893930819658414	-0.5150992030733078	0.09413925665767635	-0.0553639241371637	-0.8733203278015644	0.6923744840080429	-0.13423873243444293	Epithelial	PITPNC1	3	13	FALSE
2	1123	beta	0.0034015215391233764	-0.1170817836231659	0.177974916435335	0.95	PITPNM1	-10.225619630763447	10.40605194544093	-0.9119328991651159	3.6729056323816582	4.945584455345804	4.283102139043139	-0.5335429003539647	0.6185253789015283	0.005041943640297164	-0.117081783623166	0.177974916435335	0.0034015215391233764	-0.8000359483923474	1.200036894935815	0.19066152195777838	Epithelial	PITPNM1	0	12	FALSE
2	1124	beta	0.011628106791367526	-0.11728992360108459	0.18242213657173398	0.95	PITPNM2	-9.98519032298342	8.098222149006927	-0.712075542965517	2.7077901284350148	4.000226185237981	3.3476735184756885	-0.5156178381568274	0.7338395608765628	0.011615420731870961	-0.1172899236010847	0.18242213657173398	0.011628106791367526	-0.5366563728841637	1.280393541995831	0.34048854704498394	Epithelial	PITPNM2	0	12	FALSE
2	1126	beta	0.0012465055092543908	-0.27057372996438395	0.24989802179707837	0.95	PITPNM3	-9.735650571064994	9.960003385427006	0.4302584511579736	3.8132030587811117	4.992315454814642	4.392462122192819	-0.9756717173088314	1.6828600611145794	0.09717461842358555	-0.27057372996438417	0.24989802179707837	0.0012465055092543908	-1.14413555901844	0.7810842864997837	-0.10239200973420971	Epithelial	PITPNM3	1	11	FALSE
2	1127	beta	0.010922086101274568	-0.09613112391091212	0.21336427986701137	0.95	PITRM1	-10.068500513628589	7.82410840557727	-0.604744116862355	6.186065877935094	6.802495590209604	6.469888086356999	-0.4482976732470975	0.5399570514943	0.0015052456531097754	-0.09613112391091211	0.21336427986701137	0.010922086101274568	-0.30056498099393525	1.3371831310131428	0.4540150447123489	Epithelial	PITRM1	0	13	FALSE
2	1128	beta	0.7115420865934121	-0.09571226200442211	5.945875278755007	0.95	PITRM1-AS1	-8.525554587074712	9.941312460980773	0.061458840769649886	2.506686065871113	3.9871249038468495	3.2055215887163033	-1.048668137804583	2.0386865588854293	0.09531353059598788	-0.09571226200442211	5.945875278755007	0.7115420865934121	-0.7878196151534436	1.1120087981056987	0.18998020540475294	Epithelial	PITRM1-AS1	1	8	FALSE
2	1129	beta	-0.07791451597174194	-0.7541337102636022	0.08257446807543993	0.95	PITX1	-9.840511517409249	8.601735972096092	-0.36912132654668045	5.275949100151795	6.1928240509931545	5.753153892205065	-2.480232664066421	2.1649195633613747	-0.0447591551504654	-0.7541337102636022	0.08257446807543993	-0.07791451597174194	-0.44682916416015606	1.5273189847336581	0.3824972600363566	Epithelial	PITX1	1	13	FALSE
2	1130	beta	-1.7129258531386888	-5.647658514679497	0.006044748411738551	0.95	PITX2	-10.226586942698802	1.2075460313889343	-3.122644566577436	1.7281444708631923	3.363129084257657	2.533961419246106	-15.735959394844723	1.4410416583439625	-4.072044424214782	-5.647658514679498	0.006044748411738551	-1.7129258531386888	-1.6440757659046072	0.2759294018300612	-0.6451596110955883	Epithelial	PITX2	1	5	FALSE
2	1134	beta	-0.018336185548557433	-0.22401226125394758	0.05464372610694401	0.95	PJA1	-10.642103034463895	8.534967607465896	-0.422760151108468	5.754881959971721	6.45655427775228	6.067244587040337	-0.5019090109710371	0.6370960893566324	0.00800881995064977	-0.2240122612539476	0.05464372610694401	-0.018336185548557433	-0.916559924497633	0.8330820439602228	-0.03585323071880785	Epithelial	PJA1	1	13	FALSE
2	1135	beta	-0.016754704157771003	-0.24511444640489702	0.11614741576103482	0.95	PJA2	-8.265382451308723	10.792423472211688	1.0058643306006863	7.964767340182876	8.584183600655857	8.248430854863331	-0.6724299103854144	0.9692531873681265	0.05718669118075491	-0.2451144464048972	0.11614741576103482	-0.016754704157771003	-0.5597086619241478	1.0445664751212085	0.24283378219403587	Epithelial	PJA2	0	13	FALSE
2	1136	beta	-0.03318304284995914	-0.27724077979623873	0.07926846139518215	0.95	PJVK	-8.438904324478761	9.75806094678602	0.7135056063253036	4.502511989146357	5.441371265287243	5.035033975859301	-0.5847706497740992	0.7468794963863066	0.05682656750336789	-0.2772407797962389	0.07926846139518215	-0.03318304284995914	-0.8438335182514402	0.9583237218469773	0.03189386998978199	Epithelial	PJVK	0	13	FALSE
2	1137	beta	0.12243435728801655	-0.1299989215203479	1.4398998085848553	0.95	PKD1	-10.446550558804695	10.628419199170265	0.10119155652909154	5.3747264408411874	5.872835974571084	5.6148135819998135	-0.38043109372146505	6.302477208929231	0.4921667519027439	-0.12999892152034792	1.4398998085848553	0.12243435728801655	-0.5605170034378961	0.8473846906937852	0.0516843313808099	Epithelial	PKD1	0	13	FALSE
2	1140	beta	0.06962464704999315	-0.11697483824454336	0.8923906889205511	0.95	PKD1L3	-8.619807787236484	10.684997720096838	0.9177024165945575	1.9719701072194722	3.1695998565413697	2.587132830190159	-1.8258567866006288	1.4792635246037869	-0.030587905436927736	-0.1169748382445434	0.8923906889205511	0.06962464704999315	-0.7442463606847048	1.1114002414020614	0.13418785013090037	Epithelial	PKD1L3	1	6	FALSE
2	1141	beta	-0.006644688650185849	-0.2388656141489068	0.18784994939249175	0.95	PKD1P1	-9.356853475024186	10.551632684235983	0.2993597978024185	-0.6719780658138547	0.9444093963825277	0.11189557999854287	-0.592715286724229	1.0972027677789322	0.05946410753634762	-0.2388656141489072	0.18784994939249175	-0.006644688650185849	-1.1160040275641219	1.005424386062157	-0.01206778141718202	Epithelial	PKD1P1	0	6	FALSE
2	1142	beta	-0.011364859867377102	-0.3609331617595786	0.18327357508680325	0.95	PKD1P6	-8.37578201205118	11.07554619633859	0.8090029574301282	-0.7023929037779544	0.926806284608168	0.13170241734245738	-1.859990802120693	0.5906417881641064	-0.11013306245533985	-0.3609331617595792	0.18327357508680325	-0.011364859867377102	-0.824867109585456	1.3187317545102288	0.27018282316576986	Epithelial	PKD1P6	0	5	FALSE
2	1144	beta	0.025053123890545436	-0.13267334251390517	0.25836297414231396	0.95	PKD2	-8.764743274536153	8.808903676114019	-0.08319216169407152	5.999755627435205	6.699354963045408	6.361153714868602	-0.4521892169414143	1.4684468476980848	0.0960656803252974	-0.13267334251390533	0.25836297414231396	0.025053123890545436	-0.706331778468943	0.9154358136998383	0.009307487895317981	Epithelial	PKD2	0	13	FALSE
2	1146	beta	0.004844162605498559	-0.1808455527241076	0.2747260269889844	0.95	PKD2L2	-7.637926414986301	9.070401918856234	-0.1037934351341713	2.2400540202812014	3.4272576975349804	2.840198271388741	-0.5869357457807676	1.1231293811550844	0.04317831785048381	-0.18084555272410763	0.2747260269889844	0.004844162605498559	-0.9164843976133743	0.9779076227363594	0.06517254658816926	Epithelial	PKD2L2	0	12	FALSE
2	1147	beta	-0.034037771507137715	-0.4554436235365592	0.10347292724190599	0.95	PKDCC	-8.692086418921747	11.383679334421254	0.8381201641092746	4.309021602652248	5.274294698023601	4.840675320557064	-1.3033533708204204	0.4897530965188175	-0.07676588778621268	-0.4554436235365593	0.10347292724190599	-0.034037771507137715	-1.5371539238280592	0.5012316487964064	-0.6177501434800434	Epithelial	PKDCC	2	12	FALSE
2	1149	beta	0.6032005207122926	-0.13627114666835266	9.176056427732517	0.95	PKHD1	-9.71535102364704	10.956424887428588	0.20158819304524697	2.9344167207513467	4.239701708864335	3.583685085783075	-2.288974998736723	6.745727524137695	0.31514336225476713	-0.13627114666835305	9.176056427732517	0.6032005207122926	-1.1217655809063405	0.8288353195413325	-0.23199151622210692	Epithelial	PKHD1	0	7	FALSE
2	1151	beta	-0.004110202914556744	-0.17810515604021462	0.11466646671726068	0.95	PKIA	-10.69657339215194	8.099769969538594	-0.23994751189396557	7.023560426177577	7.62783135655164	7.3034570017753175	-0.4104197433648258	0.6872473571132546	0.07161427660780761	-0.1781051560402147	0.11466646671726068	-0.004110202914556744	-0.7903645537816871	0.6421535558361299	-0.12259210461962114	Epithelial	PKIA	0	13	FALSE
2	1152	beta	-0.004553924596598283	-0.470059237685552	0.18014766589609868	0.95	PKIA-AS1	-9.318073709160615	8.027712802143014	-0.9907046702536849	2.2885508627066593	3.664044460170147	2.9329559845705186	-1.2592947442402638	0.8114528572623232	0.031107444878368976	-0.4700592376855522	0.18014766589609868	-0.004553924596598283	-0.44929629477262656	1.2719923905706958	0.3726279977643271	Epithelial	PKIA-AS1	2	9	FALSE
2	1153	beta	1.2302263240627893	-0.07276164980824562	8.067415480348933	0.95	PKIB	-9.614987946593054	7.997610197909283	-0.07340226778695173	5.047496590700178	6.686172156954192	5.519610311909117	-0.5164656510162539	6.424441344383576	0.9331277778465651	-0.07276164980824569	8.067415480348933	1.2302263240627893	-0.7169782209809601	1.122202604627756	0.24233428245564032	Epithelial	PKIB	3	12	FALSE
2	1154	beta	-0.0036961416429018303	-0.14575484680611506	0.10034159452767662	0.95	PKIG	-9.704759435410105	10.265230527374952	0.14963063943834254	5.342571300191222	5.804467248361564	5.571899818661599	-0.3541094556559705	0.7269953133910835	0.05027650540973704	-0.14575484680611517	0.10034159452767662	-0.0036961416429018303	-0.504850712612734	0.6896481864129256	0.056694115621809586	Epithelial	PKIG	0	13	FALSE
2	1155	beta	-0.006829365522406369	-0.2618300323988506	0.14116059056023952	0.95	PKLR	-9.58615169333702	9.512874176759272	0.04066616656628757	1.417270617432086	2.6696667636069127	2.0171662901180056	-0.64395046015117	0.9311455849195073	0.0060995102863550645	-0.26183003239885067	0.14116059056023952	-0.006829365522406369	-1.5894507614912898	0.5579806168902115	-0.5737544565324538	Epithelial	PKLR	0	7	FALSE
2	1156	beta	0.21226208753502246	-0.1260769712312159	1.9825554580438767	0.95	PKM	-10.236562816227087	9.433007684298687	-0.40061920732862916	7.7322303164852295	8.382601500205986	8.039228553107893	-0.4145947932395078	10.161333002060582	1.2956515428635464	-0.12607697123121597	1.9825554580438767	0.21226208753502246	-0.6889843575449601	0.9711557577366876	0.05155836608388974	Epithelial	PKM	0	13	FALSE
2	1157	beta	0.016609379529288783	-0.17074789641261912	0.36868234384358284	0.95	PKMYT1	-7.672713109378367	9.641959476111039	1.7067934452838425	2.3082554850830266	3.49864845055977	2.864110573419864	-1.0712879854969808	1.5580046227375126	0.05949723991031729	-0.17074789641261914	0.36868234384358284	0.016609379529288783	-0.7157745694849851	1.1810499266053494	0.16521972417885988	Epithelial	PKMYT1	1	7	FALSE
2	1158	beta	0.0678310812125803	-0.14767685642468595	0.9521853074331886	0.95	PKN1	-11.449688061920979	8.00010408537852	-1.0790149139079286	5.238403882306926	6.124888181002271	5.601053598232792	-0.5318178968784678	4.008091732132506	0.47623652840412867	-0.14767685642468603	0.9521853074331886	0.0678310812125803	-0.819900656279558	1.0995264041778523	0.17049968145815905	Epithelial	PKN1	1	13	FALSE
2	1159	beta	-0.018637896042857437	-0.23138138256690785	0.1436369602604719	0.95	PKN2	-9.791415267380826	9.2052319498312	-0.21098626930762648	7.297270535466281	7.905250856770428	7.609048728053876	-0.4253291611148982	1.232926557419271	0.08189969700123123	-0.23138138256690802	0.1436369602604719	-0.018637896042857437	-0.6632452361416952	0.8550331712670327	0.06028768765272674	Epithelial	PKN2	0	13	FALSE
2	1161	beta	-0.0041899829483300005	-0.19382043780875235	0.16919121922666713	0.95	PKN3	-9.35035818928686	7.906246962690773	-0.9708599300078264	3.081651920386819	4.405280709340379	3.684466291616967	-0.6130445624751985	0.6325908695732905	0.02724131522306848	-0.1938204378087527	0.16919121922666713	-0.0041899829483300005	-0.9451012977866661	0.9800081911782572	-0.034731887775658964	Epithelial	PKN3	1	10	FALSE
2	1162	beta	-0.029890068622727188	-0.3444936537146431	0.1401082506664497	0.95	PKNOX1	-9.887763843772705	12.116294179240985	0.8399920578780143	5.848453310892809	6.490391807773346	6.152583560801762	-0.5238388322621241	1.8664501832201845	0.20552679572645566	-0.3444936537146432	0.1401082506664497	-0.029890068622727188	-0.9389297939711588	0.5895751924876198	-0.2497862190832133	Epithelial	PKNOX1	0	13	FALSE
2	1163	beta	-0.002205412984746107	-0.21610701998219037	0.18770519192416193	0.95	PKNOX2	-7.38004523251546	11.773114751244044	1.9362652392357749	3.0233764842281237	4.195870847947716	3.612356019687319	-0.5968275288982829	0.7714596479926437	0.023114834792101784	-0.2161070199821905	0.18770519192416193	-0.002205412984746107	-1.004968251764837	1.0517042380952346	-0.019833519465099106	Epithelial	PKNOX2	1	12	FALSE
2	1164	beta	-0.01867053717708563	-0.22641902412058426	0.14306938453613832	0.95	PKP1	-10.322810212809467	9.520957826958822	-0.7869772093849416	5.493361821318594	6.159536553839903	5.840215032770125	-1.2033496969023894	0.9097699071187423	-0.0017798070586506937	-0.22641902412058448	0.14306938453613832	-0.01867053717708563	-0.5993641785736006	1.2440435445872606	0.23367655689122951	Epithelial	PKP1	1	13	FALSE
2	1165	beta	-0.06673137987863394	-0.5577874782862192	0.07988248205856337	0.95	PKP2	-9.078601385386069	11.140341763635625	1.4269899901142957	6.098779405497718	6.751119715089059	6.416023080759624	-0.9991900472425965	1.945734549532901	0.16410866003538402	-0.5577874782862196	0.07988248205856337	-0.06673137987863394	-0.4862504117924682	1.209414398487116	0.2931874486778353	Epithelial	PKP2	1	13	FALSE
2	1166	beta	0.010188421931311784	-0.20381028520247782	0.4063050741800235	0.95	PKP3	-11.16126271454588	9.675644702439307	-0.6335245554711357	5.7660620954538535	6.361469409152	6.056769727383593	-0.7591103960709624	3.078992882176742	0.2346299684521763	-0.20381028520247813	0.4063050741800235	0.010188421931311784	-0.538487599665078	1.0177959660216918	0.19282026771086253	Epithelial	PKP3	1	13	FALSE
2	1167	beta	-0.013619707942339932	-0.20424949439182785	0.0865899806474622	0.95	PKP4	-12.684575614632838	8.885077449862752	-1.3983957756299643	6.164119911583532	6.826060552467375	6.459382075587079	-0.5540425749706183	0.45436240789595533	-0.007941373404937209	-0.20424949439182793	0.0865899806474622	-0.013619707942339932	-1.112370158228125	0.2761124794877759	-0.4124044445407315	Epithelial	PKP4	0	13	FALSE
2	1169	beta	-0.003099273778963209	-0.17918929638901096	0.11775141217957151	0.95	PLA2G12A	-9.43939499325166	9.113726462408376	-0.27807415204892777	6.534739967642142	7.144126622143294	6.841343457516521	-0.5378704328602257	0.9065789176846416	0.0433457031406747	-0.1791892963890111	0.11775141217957151	-0.003099273778963209	-0.4555671544125348	1.0338204505787603	0.21614353017081972	Epithelial	PLA2G12A	0	13	FALSE
2	1171	beta	0.0914306338602454	-0.06397861716557975	0.5454349537555757	0.95	PLA2G15	-8.096842215801097	8.288506572220133	0.06688348660274762	5.0514314368436715	5.597245762335027	5.346778080550186	-1.032966232660536	1.425238693851535	0.28887420110843554	-0.06397861716557976	0.5454349537555757	0.0914306338602454	-0.19941902487570037	1.2772405282693498	0.4766969940899995	Epithelial	PLA2G15	0	13	FALSE
2	1172	beta	0.2782515128919605	-0.06409533655501927	1.0144658268716655	0.95	PLA2G16	-6.933637793573783	10.461102465844698	2.2177796996250216	5.105390308883065	6.048678458386002	5.595855119153653	-4.672631768542482	0.503948681915215	-0.9428218133234859	-0.06409533655501928	1.0144658268716655	0.2782515128919605	-1.305588378422002	0.1640279494125762	-0.5881729962457922	Epithelial	PLA2G16	0	13	FALSE
2	1178	beta	0.008096557600584678	-0.08622209142298326	0.1562557342030221	0.95	PLA2G4A	-9.031701520576338	9.792308307918976	0.14127594344641825	4.927131813944954	5.375432441840619	5.160552793319515	-0.5756717403534716	0.4538849968950189	-0.008002926453958083	-0.08622209142298326	0.1562557342030221	0.008096557600584678	-0.26672589340434244	1.6233372770575776	0.5775040457662786	Epithelial	PLA2G4A	3	12	FALSE
2	1180	beta	0.03102359404033633	-0.12257265583525917	0.4127319510360475	0.95	PLA2G4C	-8.817094495203982	10.361443560064863	0.7198973265368923	4.661483265847101	5.305297608165025	5.002344543477356	-0.6236778046753276	0.9521520366017833	0.06955131170245991	-0.12257265583525925	0.4127319510360475	0.03102359404033633	-0.8203658810937156	1.0408228660850365	0.04459368439712508	Epithelial	PLA2G4C	2	11	FALSE
2	1181	beta	0.025807086842265698	-0.1759852609362799	0.4078314103007852	0.95	PLA2G4D	-10.413259370912536	9.462049493425575	0.17988749706540952	2.0073102445280298	3.4768397112600393	2.732263557395475	-2.310651871306795	0.2936974012013613	-0.23996807047536192	-0.17598526093627997	0.4078314103007852	0.025807086842265698	-0.28793222170876914	1.7748713798376177	0.7074099160330628	Epithelial	PLA2G4D	1	5	FALSE
2	1182	beta	-0.015721075196810673	-0.3178238446179725	0.22295238129984235	0.95	PLA2G4E-AS1	-10.216184632241214	8.430145475562759	-0.6233260815513484	1.4673376046349307	2.8375947383718505	2.1308660620895585	-0.70961479567619	1.8021468466297332	0.10608346607594626	-0.31782384461797253	0.22295238129984235	-0.015721075196810673	-0.8858405203320445	1.1925998076081445	0.1109071832594191	Epithelial	PLA2G4E-AS1	0	5	FALSE
2	1183	beta	-0.005947910592311089	-0.1418405531951092	0.11916492309363477	0.95	PLA2G4F	-11.054822653768202	9.199305612721146	-0.41054314039812667	4.600314450555856	5.330581077178051	5.0507393028255185	-0.9591181259706915	0.37115584163024673	-0.05301867110984273	-0.14184055319510921	0.11916492309363477	-0.005947910592311089	-0.30890617327066766	1.5044997097708406	0.6330561059863342	Epithelial	PLA2G4F	1	12	FALSE
2	1184	beta	0.16981664609298494	-0.0971426076269914	1.7111333764119545	0.95	PLA2G5	-8.674518957534694	9.911327960808157	0.6781427838140736	3.1960546106289636	4.359651125325484	3.7616638631820445	-2.7265143007732284	1.0965459117921028	-0.13114059992189253	-0.09714260762699149	1.7111333764119545	0.16981664609298494	-1.344959308783069	1.2357929871374682	-0.29271880295094127	Epithelial	PLA2G5	1	9	FALSE
2	1185	beta	0.005942154928023741	-0.0936811784979975	0.21284799654863137	0.95	PLA2G6	-9.501956012046852	8.68418461911774	-0.24244312301796378	4.706080739063076	5.5412491092354514	5.221838879043448	-0.5092846789077017	0.7292263983973641	0.016650681114787375	-0.09368117849799754	0.21284799654863137	0.005942154928023741	-0.6410820399763602	1.1017035537480402	0.1903857276973319	Epithelial	PLA2G6	0	13	FALSE
2	1187	beta	-0.007612249210515795	-0.20647314608413306	0.09611832980725249	0.95	PLA2R1	-9.431400482258102	10.097034700264308	-0.17411679160486007	4.674095800535483	5.4612430466196615	5.1514682353345576	-0.4320868864954228	0.8239546697680582	0.038710679525394365	-0.20647314608413322	0.09611832980725249	-0.007612249210515795	-0.7927454061941649	0.8136291602775749	-0.049693257624663506	Epithelial	PLA2R1	1	13	FALSE
2	1188	beta	-0.006335048939256791	-0.16128786394195202	0.1311929973715946	0.95	PLAA	-10.575759879256228	9.137657865923167	-0.587187796009007	6.509851824660573	7.131921151744495	6.809999753664852	-0.5944068553122402	0.5981417291702771	-0.00938615742073554	-0.16128786394195202	0.1311929973715946	-0.006335048939256791	-0.35487445630594994	1.2514419689635259	0.3783474782198725	Epithelial	PLAA	1	13	FALSE
2	1189	beta	0.01843477199087325	-0.11785475819340882	0.3572570419575099	0.95	PLAC4	-8.955927046691029	9.341565879325552	0.29121600161211797	4.000604476842671	5.089540822471309	4.555073862579511	-0.6879219783304908	0.6426120995932791	0.009046262595150732	-0.11785475819340888	0.3572570419575099	0.01843477199087325	-0.811272440619806	1.0618549624565994	0.09248169056038429	Epithelial	PLAC4	2	11	FALSE
2	1190	beta	0.012011979044104244	-0.09974904559064207	0.15439274268579706	0.95	PLAC8	-10.524488762840894	9.72254657731371	0.7681663805048443	2.7638219731471088	4.0568256102096125	3.3149102203253595	-0.5941703221444117	0.7280476751011387	0.009130469022528323	-0.09974904559064209	0.15439274268579706	0.012011979044104244	-1.2360934935578798	0.8113950583773929	-0.2964937409770869	Epithelial	PLAC8	1	7	FALSE
2	1192	beta	0.12769523509848205	-0.06574065134700204	0.9663873950933831	0.95	PLAC9	-10.296943022448843	10.858291265166054	-0.07266193906939514	2.450051475486179	3.8074614197161694	3.140813541562398	-4.668415650146987	0.7682710314009674	-0.4267086902294043	-0.06574065134700208	0.9663873950933831	0.12769523509848205	-1.1141195073802073	0.629775638138305	-0.27581063698468183	Epithelial	PLAC9	0	11	FALSE
2	1193	beta	0.014998488787312896	-0.12906022026273173	0.2201257503122448	0.95	PLAC9P1	-7.853989044179126	9.970828073718947	0.7398535662850453	0.41689794104366684	1.823424760655991	1.1144945132771873	-0.8201917279689005	0.6793691889073873	-0.0015056086097728501	-0.12906022026273178	0.2201257503122448	0.014998488787312896	-0.8493761658538798	1.1911990779165489	0.17255294128603776	Epithelial	PLAC9P1	1	5	FALSE
2	1194	beta	-0.004930321381354026	-0.16394337610127505	0.19497647526637266	0.95	PLAG1	-10.027344531021493	8.865619764894419	-0.2664469171963502	4.050378168301485	5.095054607926486	4.5951543170911195	-0.6269211751735189	0.871562468549843	0.0677452316959681	-0.16394337610127516	0.19497647526637266	-0.004930321381354026	-0.6276790916955731	1.244513768159073	0.3086993098153841	Epithelial	PLAG1	3	10	FALSE
2	1195	beta	0.19773557795836938	-0.0826444019832127	0.91586948512051225	0.95	PLAGL1	-9.76036740607409	9.915692341055802	1.234318546639958	5.111075506612348	5.736340787377454	5.407185678214692	-3.106805949360135	0.6995969391819615	-0.5375164148073757	-0.08264440198321271	0.91586948512051225	0.19773557795836938	-0.126167913556257	1.5381330006935123	0.6207839562506261	Epithelial	PLAGL1	0	13	FALSE
2	1196	beta	0.07779253899089954	-0.08508797198913863	0.4386494633649326	0.95	PLAGL2	-8.045341410113494	10.324694207995933	0.7973099183041056	4.980777049206882	5.521416163318015	5.280222346147665	-1.6785351265499673	0.4269738655899775	-0.22909359290895118	-0.08508797198913862	0.4386494633649326	0.07779253899089954	0.201894290271005	1.794772442394842	0.9485540714819961	Epithelial	PLAGL2	1	13	FALSE
2	1198	beta	0.027061785291748106	-0.1296114398686538	0.38122150632728297	0.95	PLAU	-8.14055374584831	9.619887756549735	0.5153077783294502	6.522846925943886	7.1736651727761345	6.854556604077364	-1.0525486343446315	1.1104570717784041	0.04806018658019452	-0.12961143986865395	0.38122150632728297	0.027061785291748106	-0.7918711662443932	0.7866766815916768	-0.11243480348576367	Epithelial	PLAU	2	13	FALSE
2	1199	beta	0.37041652951298926	-0.03683550569208381	3.1993102736051773	0.95	PLAUR	-6.29771447251171	14.554397635813185	2.1000124711611616	6.2889741009948645	6.916644031981434	6.592420159434521	-3.2767829070178793	3.482432668914915	-0.0732624151520873	-0.03683550569208385	3.1993102736051773	0.37041652951298926	-0.9099820298032459	0.5273067679346983	-0.24934701584914215	Epithelial	PLAUR	3	13	FALSE
2	1200	beta	-0.04731122431391942	-0.6695566436466608	0.14035999400631988	0.95	PLB1	-10.319636558028517	8.426368971710275	-0.5151695442960734	3.2597772600534984	4.463934679192982	3.8079078566849303	-1.3332960898896586	1.513164603858654	0.015779255615941352	-0.6695566436466609	0.14035999400631988	-0.04731122431391942	-0.8068930135160668	1.1499689381610776	0.117776423920574	Epithelial	PLB1	0	13	FALSE
2	1201	beta	0.02731743466753149	-0.09858376428465443	0.3878343448237868	0.95	PLBD1	-9.103733507455194	9.321887795083274	0.39194558660225104	4.86320047983762	5.347935957673528	5.130846328890822	-0.5679072236557622	1.5806602903369602	0.12657935756172328	-0.09858376428465443	0.3878343448237868	0.02731743466753149	-0.74012026384683	0.6971787952301015	-0.03025183442191507	Epithelial	PLBD1	3	13	FALSE
2	1202	beta	-0.009545148628495552	-0.2057948933607619	0.11296432598699209	0.95	PLBD1-AS1	-10.294904884075672	11.500180128950435	0.23845471377064414	2.289165784382747	3.684225237694629	2.924083290884106	-0.6408177862186506	0.9238601227092753	0.02484515080749303	-0.20579489336076193	0.11296432598699209	-0.009545148628495552	-1.3330398976853148	0.8433861994945914	-0.2784417461441855	Epithelial	PLBD1-AS1	0	10	FALSE
2	1203	beta	0.006221989415330503	-0.09681114965148117	0.22461125732669254	0.95	PLBD2	-7.964597653202279	10.217601051588305	1.2640035408227308	5.2530449982452305	5.773650256618155	5.50690364785469	-0.7315636654068773	0.5585243582396971	0.02870149008042264	-0.09681114965148123	0.22461125732669254	0.006221989415330503	-0.1800628157254279	1.2606039129016704	0.4409791213669215	Epithelial	PLBD2	0	13	FALSE
2	1204	beta	-0.003632658994618501	-0.1722858684450898	0.15962188824113577	0.95	PLCB1	-10.334404078010705	9.722752257910065	0.569383133840385	5.807131139720283	6.429873278998289	6.112696974129894	-0.39033255513473897	0.7991157691175114	0.03003157909899552	-0.17228586844508983	0.15962188824113577	-0.003632658994618501	-0.4348395555650688	1.0947084109726684	0.27800991031586947	Epithelial	PLCB1	0	13	FALSE
2	1205	beta	0.0010849558858334872	-0.14637545943703653	0.21657877227175312	0.95	PLCB2	-8.303444025618457	7.8524498360205905	-0.31479583284164736	1.5728773469720527	3.0443386761970443	2.2335752756756686	-1.072957653701823	0.4250747190860102	-0.05632887670600087	-0.14637545943703653	0.21657877227175312	0.0010849558858334872	-1.8022859281501789	0.3153119590830245	-0.7867187406383621	Epithelial	PLCB2	0	5	FALSE
2	1206	beta	6.406108703144581e-4	-0.17060911027699568	0.1688085810028394	0.95	PLCB3	-9.498054621916154	10.313676973192658	0.8222632643697512	3.633662262036947	4.959958133399237	4.235149819578357	-0.6285716616109532	0.8017345610077817	0.02987828811258793	-0.17060911027699574	0.1688085810028394	6.406108703144581e-4	-0.9296722311044038	1.114655619178675	-0.016351606179597297	Epithelial	PLCB3	0	13	FALSE
2	1207	beta	0.010466724318585962	-0.08514905990273001	0.19551742266968355	0.95	PLCB4	-8.337677400779725	12.388687070772924	1.6819428531154064	6.409224235962035	6.990481089775958	6.682692699845915	-0.7917847999171175	0.7414333000169177	0.006340449112798518	-0.08514905990273001	0.19551742266968355	0.010466724318585962	-0.5811132877923536	0.8658750271124459	0.12342161514897391	Epithelial	PLCB4	1	13	FALSE
2	1208	beta	-0.02059329461811406	-0.21239654408216527	0.11614822506882314	0.95	PLCD1	-8.979838757176601	8.641670216737168	0.13796126661137417	4.29165983989371	5.389023966559839	4.857454524664802	-0.48794439655624255	0.8634715324360713	0.03832217167495721	-0.21239654408216552	0.11614822506882314	-0.02059329461811406	-0.8331744153238296	0.9976062856119722	0.08120702761199759	Epithelial	PLCD1	0	13	FALSE
2	1209	beta	-0.07079254174330166	-0.8073337325895791	0.11116926177015668	0.95	PLCD3	-9.50170378003152	9.707039342396234	-0.18104963946759423	3.2003588037227133	4.299302881777087	3.718274032420605	-2.9330381545102284	1.341168839651281	-0.11685397620648745	-0.8073337325895796	0.11116926177015668	-0.07079254174330166	-1.0976325206010114	0.8377814627847177	-0.20172161507068065	Epithelial	PLCD3	0	12	FALSE
2	1210	beta	-0.009695608404520438	-0.23005921102158267	0.25913107880006464	0.95	PLCD4	-9.862328898821357	8.412697704373379	-0.6047887661633033	1.8668170799960622	3.096905357400065	2.4720802820029193	-0.6529838285502355	1.0568760685082892	0.10063634433794344	-0.230059211021583	0.25913107880006464	-0.009695608404520438	-1.3422723403117922	0.5378632712474647	-0.45111322683113003	Epithelial	PLCD4	1	7	FALSE
2	1211	beta	0.013017459453210237	-0.1300055768945683	0.28139352851396654	0.95	PLCE1	-8.886864533533156	9.571246591555054	0.13473938307772187	4.397472110596569	5.268392813283903	4.88289835656763	-0.500332533337186	1.375249516159975	0.09856139180860232	-0.13000557689456832	0.28139352851396654	0.013017459453210237	-0.7680606452981781	1.1280968721249072	0.08565843299104961	Epithelial	PLCE1	1	12	FALSE
2	1214	beta	0.014599205830435674	-0.12202416665458803	0.2245178536115686	0.95	PLCG1	-11.187529678963944	9.586172580941335	-0.11120106337342792	4.351539969721486	5.325281682817575	4.8680518155636365	-0.7585342610063635	0.9171641582345553	0.023077420499423112	-0.12202416665458812	0.2245178536115686	0.014599205830435674	-0.9396905263593718	1.0316300827789766	-0.043937634477257334	Epithelial	PLCG1	0	13	FALSE
2	1215	beta	0.028223577823639153	-0.08257066175601502	0.3082002834294036	0.95	PLCG1-AS1	-9.624085265445938	12.859058784234344	0.43910494592538435	3.274809900875609	4.414605206351644	3.8044696756437326	-0.596059658314753	1.3971772514410035	0.07372925463212496	-0.08257066175601506	0.3082002834294036	0.028223577823639153	-1.0293337099769084	1.0109088030309055	-0.03371956878820231	Epithelial	PLCG1-AS1	0	13	FALSE
2	1216	beta	0.02768037663744819	-0.09772958397355795	0.2980486518396921	0.95	PLCG2	-10.556458557092022	9.925882042201476	1.0070125955076343	2.3630838471930793	3.500250252265063	2.937635359958865	-0.7181387926452603	0.7842151474557474	0.040175312100207757	-0.09772958397355799	0.2980486518396921	0.02768037663744819	-0.9668082111879521	0.8885885438238826	-0.1273086180222474	Epithelial	PLCG2	0	10	FALSE
2	1217	beta	0.05514026532389398	-0.0989311163562809	0.6505997239238325	0.95	PLCH1	-8.491384671906399	10.847899291330627	1.2988240963881779	3.7133873484618647	4.912312589926568	4.315203460978609	-2.8506743918360806	0.6339580277772301	-0.17205878174324069	-0.09893111635628091	0.6505997239238325	0.05514026532389398	-1.423500840599488	0.7699138088540524	-0.377645264725161	Epithelial	PLCH1	1	11	FALSE
2	1218	beta	-0.014437642259657178	-0.3282811746291698	0.24569892352573147	0.95	PLCH2	-8.202692344528755	9.536330525221848	0.3387223641859275	2.3255449617533794	3.7709152538093593	2.9112963004346315	-0.5085801316958126	1.2418392384076808	0.051418419787725295	-0.32828117462916984	0.24569892352573147	-0.014437642259657178	-0.7342438427423073	1.2392131312434675	0.25403829838264325	Epithelial	PLCH2	0	12	FALSE
2	1219	beta	-0.006068929771388002	-0.25831922113619527	0.19728979798628646	0.95	PLCL1	-10.122015860523778	10.088645120350483	-0.24630860711724104	3.264128730403848	4.533811273963959	3.8742077345196386	-0.6098554725053738	2.2003099583704735	0.09919338881294622	-0.2583192211361957	0.19728979798628646	-0.006068929771388002	-0.7174921930968773	1.193539188303559	0.2173880728757635	Epithelial	PLCL1	1	10	FALSE
2	1220	beta	0.22284311757594236	-0.09838729066964992	1.657571310033451	0.95	PLCL2	-7.855075476073747	10.643159585960523	0.9918047997104967	3.7973083507374907	4.983994130223023	4.399756384580778	-4.185732834248561	1.3694421644162718	-0.31018666295747904	-0.09838729066964996	1.657571310033451	0.22284311757594236	-0.9245818557023153	1.0179568142246296	0.06627451496927719	Epithelial	PLCL2	1	10	FALSE
2	1221	beta	0.022418411716360383	-0.17343834337788216	0.3671859187034019	0.95	PLCXD1	-10.055249968587972	8.211937941633712	-0.2987455574163273	3.3976440808687847	4.675823381267649	3.9902258484273037	-0.6319787682431793	1.1000732903181032	0.05648713883397174	-0.17343834337788222	0.3671859187034019	0.022418411716360383	-0.8815024342535367	1.0645354838662255	0.12301306542731202	Epithelial	PLCXD1	0	13	FALSE
2	1222	beta	0.3480630307146432	-0.0862867472866009	2.1102624456963506	0.95	PLCXD2	-7.105711246099065	9.789915772435997	1.583136218727623	1.6803213993388997	3.0829927257158114	2.32302798971718	-5.547869176378371	1.1950035250514601	-0.6958144364365023	-0.08628674728660105	2.1102624456963506	0.3480630307146432	-0.812157216566386	1.1824328249391682	0.20215780068762815	Epithelial	PLCXD2	0	5	FALSE
2	1226	beta	-0.011413261579909094	-0.15338545428745565	0.11685834433077776	0.95	PLD1	-10.290194730743535	9.197802368784105	0.29426286648430966	4.745729726774949	5.326736978255004	5.07184137187327	-0.543830911898345	0.5972073189462915	0.015438987075043934	-0.15338545428745573	0.11685834433077776	-0.011413261579909094	-0.2944598403963027	1.4174306553033862	0.4939725708112435	Epithelial	PLD1	2	12	FALSE
2	1227	beta	-0.006598611840764139	-0.156753318679516	0.12789970673235473	0.95	PLD2	-9.227215002088764	10.617044977119024	0.3395279061735709	4.244396941037337	5.302489568953865	4.785768200994823	-0.728118070907879	0.4461689248919815	-0.008713024288777628	-0.156753318679516	0.12789970673235473	-0.006598611840764139	-0.47390807748389363	1.2588846648832062	0.2958002795206734	Epithelial	PLD2	0	13	FALSE
2	1228	beta	0.007765774379584607	-0.11577029709411495	0.14119717963778636	0.95	PLD3	-9.36652558520798	11.17678113299624	0.5302209256508313	6.580613089800085	7.243474516762048	6.917720663561263	-0.44987929244836566	0.6691249739100311	0.03360296979495178	-0.11577029709411502	0.14119717963778636	0.007765774379584607	-0.5012449383237005	1.1075536421846488	0.17527565702762204	Epithelial	PLD3	0	13	FALSE
2	1231	beta	0.012183783783162646	-0.18690977454490304	0.19379653276576614	0.95	PLD6	-8.43435325446982	9.316136341620092	-0.17558670533989068	4.355410464433239	5.436644075593924	4.975764836502739	-0.49560196792240774	0.8328283906653348	0.1709715904989797	-0.18690977454490318	0.19379653276576614	0.012183783783162646	-0.9859446415446359	0.9014344546405507	-0.09630475489923845	Epithelial	PLD6	0	13	FALSE
2	1232	beta	-0.09595989988468215	-1.7042120213073237	0.14813847774540156	0.95	PLEC	-9.75117221565655	10.590712481156777	1.2065752059349586	6.225651136284879	6.821629390387639	6.523107820343098	-0.46307068652743294	9.627802074741169	0.7101665006854837	-1.7042120213073244	0.14813847774540156	-0.09595989988468215	-0.5452098516927811	1.169727664402981	0.26974640448727066	Epithelial	PLEC	0	13	FALSE
2	1234	beta	-0.060677393771909505	-0.527507701040321	0.09757086558396233	0.95	PLEK2	-8.445797217457462	8.930831396027731	0.2659399170210616	5.220820837357834	6.079056283300627	5.601319081564839	-0.8240313919833466	1.7937893554002433	0.14237589637439196	-0.5275077010403214	0.09757086558396233	-0.060677393771909505	-0.6615693675538737	1.1629151626357241	0.2688316750245001	Epithelial	PLEK2	0	13	FALSE
2	1235	beta	-0.028061452109962217	-0.2606207828020367	0.06949608559547274	0.95	PLEKHA1	-10.392000112338632	9.222798698334453	-0.6280128060085	7.363413949830175	7.991041649853886	7.660778346400584	-0.7892338468069657	0.6544942248601688	-0.01315104578499861	-0.26062078280203677	0.06949608559547274	-0.028061452109962217	-1.113466955250591	0.2588826520138441	-0.45127544024909555	Epithelial	PLEKHA1	0	13	FALSE
2	1236	beta	-0.03775634987554061	-0.31207964799928456	0.11224734595247238	0.95	PLEKHA2	-10.277042334661765	9.331170369261875	-0.15620914881405154	4.170383060367843	5.239566951466501	4.777638796867417	-0.6518589319757206	1.1527409492073604	0.15748024549276224	-0.3120796479992853	0.11224734595247238	-0.03775634987554061	-1.321787725595224	0.7169855331826065	-0.27960154504421786	Epithelial	PLEKHA2	1	13	FALSE
2	1237	beta	0.01858874657454277	-0.12195645592475128	0.23258968565654475	0.95	PLEKHA3	-8.47276824188951	9.835272264401597	0.8833585539960315	5.898074509973677	6.623332454732454	6.249361424060796	-0.8083271502347203	0.8497641679033645	0.007510130018788651	-0.12195645592475136	0.23258968565654475	0.01858874657454277	-0.7735336122642477	0.7154239092513	0.01593105889026077	Epithelial	PLEKHA3	0	13	FALSE
2	1238	beta	0.026179697711326597	-0.13418137384642953	0.4150728189709321	0.95	PLEKHA4	-9.630705423437071	8.3891552129252691	-0.3501348115763744	4.715945579569452	5.608009920087096	5.26816905994852	-0.43048328385687445	1.3728082403118602	0.12675745340529218	-0.13418137384642956	0.4150728189709321	0.026179697711326597	-0.9013778759288972	0.8084897420418983	-0.11166791746868429	Epithelial	PLEKHA4	0	13	FALSE
2	1239	beta	-0.017978765018520974	-0.1794240254701941	0.101764694128163	0.95	PLEKHA5	-9.326407948721073	11.057222998625523	1.0715433540909352	7.007077931970941	7.6654735396018445	7.329474769944383	-0.5074794928044298	0.7320045878295892	0.07909186661127943	-0.1794240254701943	0.101764694128163	-0.017978765018520974	-0.8911643806210644	0.8140683983410845	-0.16559007211716859	Epithelial	PLEKHA5	0	13	FALSE
2	1240	beta	0.00927395193453363	-0.13187960135590368	0.1272417972119889	0.95	PLEKHA6	-9.277639577521153	10.82789637414805	1.4385115468372143	4.993265165035723	5.536578300617761	5.295831298159142	-0.529705538337401	0.8934113809165558	0.08068555183321338	-0.1318796013559037	0.1272417972119889	0.00927395193453363	-0.3957025550816649	1.3521252444809748	0.45643326110969595	Epithelial	PLEKHA6	0	13	FALSE
2	1241	beta	0.017320890351468325	-0.3767434453547382	0.4170140991060697	0.95	PLEKHA7	-8.800199160782018	9.694317655849769	0.7824227533901005	3.9734268174911302	5.201954000062071	4.591969497111578	-0.8785311933573019	6.026244245499139	0.35822403342609177	-0.3767434453547389	0.4170140991060697	0.017320890351468325	-0.773472334938383	1.2998953986783797	0.23567259515422365	Epithelial	PLEKHA7	0	13	FALSE
2	1242	beta	0.026080527378520457	-0.17568355325887458	0.3442448323842485	0.95	PLEKHA8	-9.825901406171752	9.81862504590261	0.19271834101644364	4.107123133339158	5.30897614584909	4.752604497564334	-0.8323844900018946	1.2821417878331003	0.19107993509261198	-0.17568355325887464	0.3442448323842485	0.026080527378520457	-0.7400588621278579	1.1501425603124313	0.19685898065822582	Epithelial	PLEKHA8	0	13	FALSE
2	1243	beta	-0.004968110018201498	-0.12886040774910312	0.12239784478649311	0.95	PLEKHA8P1	-9.784277906538287	10.213242957845171	0.42185854619452295	2.8826312623841366	4.130939503766752	3.489828616706678	-0.5211967085245622	0.5909443406449986	0.01890883821127028	-0.12886040774910376	0.12239784478649311	-0.004968110018201498	-0.7402708195940169	1.2311974905075793	0.18887505975194993	Epithelial	PLEKHA8P1	1	12	FALSE
2	1244	beta	0.6987722246280026	-0.0952127594255633	6.407040858454455	0.95	PLEKHB1	-7.616429999212105	11.83946379492589	1.0426396954846497	5.117548012461985	6.512777291087434	5.698196779004408	-1.562700221834587	6.700549425468115	0.5165936308175175	-0.09521275942556333	6.407040858454455	0.6987722246280026	-1.2832904093786246	1.1291649825010917	-0.08085718108954713	Epithelial	PLEKHB1	2	13	FALSE
2	1245	beta	0.037752660728804725	-0.219787738585638	0.8805426060700523	0.95	PLEKHB2	-10.263083865300711	12.619305048070308	0.4309646407616963	7.843823668773716	8.410213398505846	8.133963568911778	-0.5985363447675234	5.625772180698629	0.6098289587835162	-0.21978773858563821	0.8805426060700523	0.037752660728804725	-0.6030442949580717	1.005730515808656	0.19301581405091012	Epithelial	PLEKHB2	0	13	FALSE
2	1247	beta	-0.02725383685360434	-0.29953996987483505	0.29129919905881063	0.95	PLEKHF1	-8.96146196616683	9.62675726309184	0.2346481571963826	5.612213387450171	6.259047779932771	5.9389015013614035	-0.6521393513873273	2.610616211834799	0.25742841812946216	-0.2995399698748352	0.29129919905881063	-0.02725383685360434	-0.5416331771073122	1.0170389618171478	0.1730576544232495	Epithelial	PLEKHF1	0	13	FALSE
2	1248	beta	-0.017452312464925693	-0.2394789798166433	0.0738262550822643	0.95	PLEKHF2	-9.002916540761698	10.308986445827598	0.2763293808061175	7.2998674713433935	7.9558715569483764	7.622946911525963	-0.3729600840002892	0.8641224042886655	0.05139382440985878	-0.2394789798166433	0.0738262550822643	-0.017452312464925693	-1.0006236610983437	0.6308835569937944	-0.2733031328205647	Epithelial	PLEKHF2	0	13	FALSE
2	1250	beta	0.037368125139341256	-0.18368525257087548	0.5069103276904062	0.95	PLEKHG2	-10.17793120094154	10.025431782038117	-0.04503047471793602	3.7174175393156053	4.778334508218752	4.224434237267474	-0.8803555491138862	1.5616401839116694	0.10896595617714801	-0.18368525257087553	0.5069103276904062	0.037368125139341256	-0.6731953873816875	1.2562958801875748	0.2626124644754519	Epithelial	PLEKHG2	0	13	FALSE
2	1251	beta	0.004706335640261325	-0.16838248057038568	0.16747307895276986	0.95	PLEKHG3	-8.566224245401456	9.986249122726537	0.8593572185009746	4.043108853880817	5.304470673033987	4.706509109249334	-0.6610720217779514	0.7217990327301749	0.016214056234268717	-0.16838248057038568	0.16747307895276986	0.004706335640261325	-0.8402401390101674	1.0709120044614815	0.11504901275096666	Epithelial	PLEKHG3	0	13	FALSE
2	1252	beta	-0.01184459426497498	-0.22674462555970254	0.13323872733911288	0.95	PLEKHG4	-9.476552425566215	10.710548720513534	0.3204172012302683	2.7143570738806897	3.9467324623430518	3.2668088905165327	-0.4414076083178227	1.1025195578796863	0.0837826377791618	-0.2267446255597026	0.13323872733911288	-0.01184459426497498	-1.0686881652555271	0.8778868828463589	-0.15557371312112617	Epithelial	PLEKHG4	0	8	FALSE
2	1253	beta	0.017970343451893613	-0.12463386303411074	0.3393902158040259	0.95	PLEKHG4B	-9.79023056335138	10.315357179618045	0.17859362574966572	4.1909466884020246	5.3069850518588	4.770963010969466	-0.38163138297969157	1.286003379591948	0.1093308203233122	-0.12463386303411078	0.3393902158040259	0.017970343451893613	-0.7935104365697744	1.2011916162837994	0.15154892597524183	Epithelial	PLEKHG4B	0	13	FALSE
2	1254	beta	-0.0037557783708510695	-0.16326699095458883	0.17358222124523695	0.95	PLEKHG5	-10.806379552945238	9.167302308313488	0.18376825418898188	3.153822040685329	4.2572728747642294	3.6677759079639203	-0.5759563819746231	1.0073961981724282	0.08777964519122818	-0.16326699095458885	0.17358222124523695	-0.0037557783708510695	-0.929348805723856	1.209543668639371	0.07166115056918947	Epithelial	PLEKHG5	0	12	FALSE
2	1255	beta	-0.011074116573968952	-0.2040096295014711	0.2103275974933265	0.95	PLEKHG6	-8.624310370124284	9.882124371287803	0.3812900634942523	3.9687862078161174	5.116872912377064	4.5856340216283735	-0.7070000729881384	1.3785726950495596	0.20105837974496588	-0.20400962950147114	0.2103275974933265	-0.011074116573968952	-0.7477314558998372	1.0913045297950632	0.14833628997450266	Epithelial	PLEKHG6	1	12	FALSE
2	1256	beta	0.0015998429381966904	-0.14937073436288587	0.1447759467073026	0.95	PLEKHG7	-8.877235040695343	11.38481611497415	1.249716779830703	4.115872190342619	5.249824076691406	4.646052690783826	-0.630925043307319	0.7080376542032109	0.03922396554500388	-0.1493707343628859	0.1447759467073026	0.0015998429381966904	-1.3959404281255747	0.7890063375660009	-0.357468451231402	Epithelial	PLEKHG7	1	12	FALSE
2	1258	beta	-0.11094417385099067	-0.9419934443728873	0.17135605770349008	0.95	PLEKHH2	-12.644353309226197	8.140699010633666	-1.2207436759991295	4.406161380748278	5.260565697937078	4.850999519476779	-4.628391559052708	1.322172098882311	-0.3729761187442612	-0.9419934443728875	0.17135605770349008	-0.11094417385099067	-1.0114360322112579	0.7399209134777193	-0.16508284814846919	Epithelial	PLEKHH2	0	13	FALSE
2	1259	beta	-0.02258702629435339	-0.5631032690145428	0.2591552643147847	0.95	PLEKHH3	-8.439994565859154	8.89666734677607	0.527508094611109	5.429778001793111	6.058767073489964	5.750254203600807	-0.499401510225147	5.930521802354723	0.49221994239988115	-0.5631032690145437	0.2591552643147847	-0.02258702629435339	-0.5688640522086441	1.0826220202334185	0.14925200377448608	Epithelial	PLEKHH3	0	13	FALSE
2	1260	beta	0.020982392551653194	-0.12034304662397577	0.2030830151572589	0.95	PLEKHJ1	-10.634674787957147	10.6632001705152	0.059500344785226464	6.540455269532871	7.172589685039047	6.824090503465491	-0.4515831001351995	1.8932741458700828	0.14026966198725116	-0.12034304662397578	0.2030830151572589	0.020982392551653194	-0.8577054085995229	0.7673874030161046	-0.0792381677812101	Epithelial	PLEKHJ1	0	13	FALSE
2	1262	beta	-0.013435988741964352	-0.3228791189825689	0.1726556485101211	0.95	PLEKHM1P1	-8.915985954037293	8.698195021320837	0.07609492650829038	4.389564324836353	5.517519313029061	5.081097980107588	-0.5535950466410245	2.1771924980245227	0.15408178276527734	-0.3228791189825692	0.1726556485101211	-0.013435988741964352	-0.8209035483578259	0.9688118144923563	0.1257215166869252	Epithelial	PLEKHM1P1	0	13	FALSE
2	1263	beta	0.025444364170898088	-0.08350908836721138	0.30979904978841266	0.95	PLEKHM2	-8.769141517389013	8.04647291918756	-0.28327958202605563	4.874660799524573	5.643641336874475	5.391152978556398	-0.5524739327387905	1.010630922879747	0.033578135314000654	-0.08350908836721138	0.30979904978841266	0.025444364170898088	-0.5273890846289383	1.0050271023745885	0.1664501161632908	Epithelial	PLEKHM2	0	13	FALSE
2	1264	beta	0.017809956824461654	-0.2033431307348325	0.18330184794047166	0.95	PLEKHM3	-9.070833501727943	9.039034829617043	0.2112133681801919	5.297345232353066	5.963828026588459	5.629821087637344	-0.41240600969297847	1.47936145632442	0.22535517523626444	-0.20334313073483257	0.18330184794047166	0.017809956824461654	-0.6477702702177455	0.8964991877851424	0.11550518273754905	Epithelial	PLEKHM3	0	13	FALSE
2	1265	beta	-0.003359408546547664	-0.1542650024875499	0.17507012198719243	0.95	PLEKHN1	-8.53462103485293	10.119296027224433	0.6953493820832924	3.3199298306448477	4.628335233031078	3.912172408878847	-0.5432063309814423	0.6406599348506584	0.025673364159375923	-0.15426500248754996	0.17507012198719243	-0.003359408546547664	-0.5775626256205277	1.3956113798159109	0.41118790893513957	Epithelial	PLEKHN1	0	13	FALSE
2	1266	beta	0.05296441609410657	-0.056172939566391765	0.5176490728703221	0.95	PLEKHO1	-10.610000490295775	9.248234951435077	-0.5491725765905452	4.920775909808898	5.631132566232779	5.362006038707626	-0.7382783359866043	1.4890396124456455	0.08630068654184601	-0.05617293956639176	0.5176490728703221	0.05296441609410657	-0.7255935826798842	0.8786664014849559	0.01642691123339071	Epithelial	PLEKHO1	0	13	FALSE
2	1267	beta	0.04623035376426113	-0.13847131091963172	0.6803699329218542	0.95	PLEKHO2	-8.070617585393265	9.07146818291676	0.6716241016687449	3.855696273194908	5.099169411807752	4.509098503777725	-2.0385449452665334	1.323370727851436	-0.04826153501819164	-0.13847131091963177	0.6803699329218542	0.04623035376426113	-0.9012265896361931	0.8915302941534821	0.037335588251326844	Epithelial	PLEKHO2	1	12	FALSE
2	1268	beta	0.45676752649821895	-0.04205964021371888	1.3085715794554205	0.95	PLEKHS1	-8.605556458847191	11.397900254532043	2.0582265002834412	5.1043318150921815	6.244209713880363	5.587692527770152	-8.468630465320691	0.25609621865371024	-1.8917180738879977	-0.0420596402137189	1.3085715794554205	0.45676752649821895	-0.9635654709648159	0.5126530627715937	-0.15767108449702355	Epithelial	PLEKHS1	2	12	FALSE
2	1272	beta	-0.013506633433698043	-0.25916718257426424	0.1875116660757282	0.95	PLGLB2	-9.470087923534015	8.694662130906575	-0.1978194114954577	0.5205360067149709	2.0025961921262017	1.2389151948588888	-0.5739527164368765	1.1154840753416533	0.0661370595617324	-0.25916718257426463	0.1875116660757282	-0.013506633433698043	-1.11439522674448	0.8505464099817153	-0.09817242873534718	Epithelial	PLGLB2	0	8	FALSE
2	1273	beta	-0.004422092045047513	-0.1221752521018392	0.10382682718826663	0.95	PLGRKT	-10.248206183380105	10.32122115133948	0.07228367636030847	6.071029321937269	6.819201719575723	6.441908742576979	-0.402138504454714	0.6897274428962284	0.03759824780097043	-0.12217525210183937	0.10382682718826663	-0.004422092045047513	-0.9427087118426083	0.7218173894948181	-0.17168893405562669	Epithelial	PLGRKT	0	13	FALSE
2	1274	beta	-0.011018100426828851	-0.3128691095610052	0.1263041011396507	0.95	PLIN1	-10.242676075899839	10.56697215942832	0.929124233130077	2.6687136202034463	3.955150608719968	3.274928407904072	-1.2739755548426726	0.6255147171405099	-0.05216180992976179	-0.31286910956100533	0.1263041011396507	-0.011018100426828851	-1.2230431681485172	0.7908985174668844	-0.2904356281579939	Epithelial	PLIN1	1	8	FALSE
2	1275	beta	-0.17260624202287939	-0.8803540522747036	0.06460114320338942	0.95	PLIN2	-11.66330020074137	8.799342004864227	-1.390747770187208	6.909070245942282	7.554950002788084	7.194686341689177	-2.4733207174546408	2.054552215385125	-0.056398404837752644	-0.8803540522747043	0.06460114320338942	-0.17260624202287939	-0.9171897159937323	0.35085056668806547	-0.3138800651584635	Epithelial	PLIN2	1	13	FALSE
2	1276	beta	0.009038460879904944	-0.08071801012493153	0.1794493292163608	0.95	PLIN3	-10.128270018912678	9.47240150833049	0.46267627523229554	6.87098366087865	7.538994470343386	7.1595881397146695	-0.5933838271433182	0.43948346432903895	-0.01688500771531635	-0.08071801012493159	0.1794493292163608	0.009038460879904944	-0.3095667171271383	1.346808355675421	0.4887029121296408	Epithelial	PLIN3	0	13	FALSE
2	1277	beta	0.003755802016698662	-0.11910979047712932	0.13460985238415046	0.95	PLIN4	-13.159004186787639	7.245214166044635	-1.5882650767530075	3.158091022163917	4.353420707408155	3.7014516143586182	-0.6097116959133708	1.2359682094768099	0.07842015141961653	-0.1191097904771296	0.13460985238415046	0.003755802016698662	-0.7231596470233601	1.2010546015558228	0.2422129595589188	Epithelial	PLIN4	0	12	FALSE
2	1278	beta	0.03670796375966166	-0.0678253673496176	0.39669583332571073	0.95	PLIN5	-8.246561684483847	9.966320166843884	1.2325222758320808	5.119305187384536	5.6710516140571885	5.4178283826227815	-1.1835842705220216	0.38118305347154297	-0.07224548619960425	-0.06782536734961764	0.39669583332571073	0.03670796375966166	-0.1526145991487127	1.4421566696799235	0.5712660033278001	Epithelial	PLIN5	0	13	FALSE
2	1279	beta	0.003951767859718996	-0.09350980397348473	0.15594169768250765	0.95	PLK1	-9.585900160828972	10.252964886436233	0.5825587338292636	1.7820853735154394	3.0533368880380634	2.3686904434808778	-0.5363883631133878	0.47525450372132483	0.00818400920382714	-0.09350980397348475	0.15594169768250765	0.003951767859718996	-0.8953755493607582	1.146515277024421	0.1149983584933709	Epithelial	PLK1	0	7	FALSE
2	1280	beta	0.47993186842037683	-0.04625176329027813	2.2011685501573126	0.95	PLK2	-6.608042544845091	10.615815696822224	1.58719443277711	7.21949739715703	7.951701590565522	7.5616759119884955	-4.413223311094774	2.3176109981019484	-0.4976218318744963	-0.04625176329027815	2.2011685501573126	0.47993186842037683	-0.526957104241311	1.0188134960823028	0.23504125824234706	Epithelial	PLK2	1	13	FALSE
2	1281	beta	0.031596324581111446	-0.10056856531705054	0.3402127296150772	0.95	PLK3	-8.954297766980599	9.396666737230749	0.47904163447869286	5.110963195480917	5.933552899992047	5.435062325464018	-0.6356424672509777	1.101002990617474	0.06635889148762963	-0.10056856531705058	0.3402127296150772	0.031596324581111446	-0.5496825566997195	1.2882706360644618	0.3639775148602691	Epithelial	PLK3	1	13	FALSE
2	1284	beta	-0.010410565252783433	-0.16661031489055675	0.1272143050027926	0.95	PLLP	-8.987952116916118	9.267867250845775	-0.1269346835943018	4.687029490245996	5.351700755542802	5.043964651990003	-0.5438971960654022	0.7078453477128265	0.0201291656920765	-0.1666103148905569	0.1272143050027926	-0.010410565252783433	-0.8083124883389036	0.7085275250558607	-0.09175163539546365	Epithelial	PLLP	3	11	FALSE
2	1286	beta	0.023432952152423785	-0.11565430177119676	0.2678504097463131	0.95	PLOD1	-10.073661665516063	10.139567729075047	0.2866933919414508	5.428357134528381	6.2045506279776435	5.817664284143227	-1.2886786108305164	0.36390059330641294	-0.10028037837141263	-0.11565430177119697	0.2678504097463131	0.023432952152423785	-0.09078145181725117	1.6306499453121543	0.7131105771522938	Epithelial	PLOD1	1	13	FALSE
2	1287	beta	-0.008067480071402098	-0.15567554851870646	0.10591412421310037	0.95	PLOD2	-10.044467302305142	10.495761544216895	0.5329735441607102	6.117830643360508	6.795824551318705	6.434684554828167	-0.41776700554933155	0.5804153211574701	0.018818898387706572	-0.15567554851870646	0.10591412421310037	-0.008067480071402098	-0.4853578073113357	1.1207865010036309	0.3083216616281382	Epithelial	PLOD2	2	13	FALSE
2	1288	beta	0.007766256336766914	-0.06901707299357993	0.12629736912890246	0.95	PLOD3	-9.48471299040645	9.149679758924224	-0.5558737031769776	5.048162173945721	5.534727752268764	5.319117245537246	-0.483302733316861	0.40042189914859805	-0.01425620833659093	-0.06901707299357998	0.12629736912890246	0.007766256336766914	-0.02957156546667886	1.472296294425044	0.6770405534624927	Epithelial	PLOD3	0	13	FALSE
2	1290	beta	-0.10781844981919765	-0.6749004652771046	0.06570705491111414	0.95	PLP2	-10.46483420658901	9.277423743123915	-0.6340614473406826	5.890571532468972	6.621200470607162	6.2547665665372	-3.448313249663393	1.537393328150546	-0.19093447401188424	-0.6749004652771048	0.06570705491111414	-0.10781844981919765	-0.8247221134346393	0.6187660408716537	-0.08690941043442445	Epithelial	PLP2	2	13	FALSE
2	1291	beta	0.012435775525455883	-0.15124685259608855	0.1734914372217395	0.95	PLPBP	-7.936262701268223	10.518070565884369	0.5514410024304298	6.603963971221889	7.18898888753153	6.911165869327336	-0.42791534641747797	1.1328628681097423	0.05461775984506998	-0.15124685259608883	0.1734914372217395	0.012435775525455883	-0.4669288113192781	1.059629464208937	0.27037649246270395	Epithelial	PLPBP	0	13	FALSE
2	1292	beta	-0.04863327319014881	-0.3872820769767506	0.07119412283032815	0.95	PLPP1	-8.924896005445156	9.424718083425411	0.05818352652335	9.482784140691425	9.995326190189516	9.726410505122006	-0.39558101171738724	1.7979710342601802	0.19387431459626286	-0.38728207697675077	0.07119412283032815	-0.04863327319014881	-0.5923110535692321	0.9650528603406894	0.1509605074100441	Epithelial	PLPP1	2	13	FALSE
2	1293	beta	0.004677743632419178	-0.1210683036616467	0.14601026088403507	0.95	PLPP2	-8.515458153412583	8.790364589440559	-0.04844016672914948	7.314571992181666	7.890960802787688	7.590736794848283	-0.6218765434478701	0.48365124368175066	-0.00957331873123856	-0.12106830366164675	0.14601026088403507	0.004677743632419178	-0.9555854681100152	0.30849186325569217	-0.27391136004792427	Epithelial	PLPP2	2	13	FALSE
2	1294	beta	0.02123081095511329	-0.2258920729288195	0.24502822415137582	0.95	PLPP3	-9.475566839939667	10.591732956622852	0.20766662613516249	5.703595847159122	6.32008806380963	6.007771917864084	-0.4998794906135638	2.8743826535285213	0.23716957398048072	-0.2258920729288198	0.24502822415137582	0.02123081095511329	-0.6861012850610192	0.949728862455354	0.11815568496971392	Epithelial	PLPP3	1	13	FALSE
2	1296	beta	0.013346410641582242	-0.09686255120334179	0.20871508268465952	0.95	PLPP5	-8.176853392356309	9.85147462480152	0.3439604276536325	8.435463190957348	8.964007043988142	8.700937802386292	-0.5862311743126506	0.6646416024502421	0.012010974984145276	-0.09686255120334179	0.20871508268465952	0.013346410641582242	-0.4364912908946672	0.942972644065608	0.21553950098982366	Epithelial	PLPP5	1	13	FALSE
2	1297	beta	0.010754370248164427	-0.0911636587027973	0.1883932197187404	0.95	PLPP6	-8.045192715162987	9.814447560088645	0.8649304861892109	6.926716469166348	7.505225090428403	7.211593748097909	-0.6573671037589639	0.3308518533308568	-0.026462090534167853	-0.0911636587027973	0.1883932197187404	0.010754370248164427	-0.0493870855961024	1.636390172665939	0.7232355216542327	Epithelial	PLPP6	0	13	FALSE
2	1300	beta	0.45140015130396066	-0.03937046270805311	3.4903249908398144	0.95	PLPPR2	-8.646330817913459	10.641470204097596	-0.07262945877417723	5.037271471315114	5.837259941433349	5.384514157213148	-1.1715412205401754	2.907367581138969	0.2622129519564539	-0.039370462708053146	3.4903249908398144	0.45140015130396066	-0.222041147811667	1.2576631104745994	0.45369041334065435	Epithelial	PLPPR2	1	13	FALSE
2	1302	beta	-0.08692304712096799	-0.4405541890839643	0.049229414985756476	0.95	PLRG1	-9.316974967953424	10.516948855366461	-0.13859261018891625	7.355244995280347	7.980532080946538	7.685758883934546	-0.8493736450260582	1.3293281112638216	0.18690185432660295	-0.4405541890839647	0.049229414985756476	-0.08692304712096799	-0.8885503776574326	0.5678016097783639	-0.2647256566983187	Epithelial	PLRG1	0	13	FALSE
2	1303	beta	-0.03947332834685504	-0.3395881543953163	0.0798634026430028	0.95	PLS1	-8.442982864984256	11.14394258830224	1.7752309035242604	5.953523360330897	6.629889684522479	6.277378716558901	-0.6635101105757455	1.4921565261763419	0.0731768785509346	-0.33958815439531675	0.0798634026430028	-0.03947332834685504	-0.8830282280828458	0.7009209967974273	-0.09837789392269963	Epithelial	PLS1	0	13	FALSE
2	1305	beta	0.2762430657752702	-0.1771686809621422	3.892445383556601	0.95	PLS3-AS1	-10.632155266866143	10.695373573187716	0.6012381565411637	0.4877679329849712	2.136220096790037	1.2416381290548986	-1.4335649244754292	1.5655119675666394	0.02921917090067102	-0.17716868096214256	3.892445383556601	0.2762430657752702	-0.8254524773984171	1.1837927153957597	0.24874254569454196	Epithelial	PLS3-AS1	1	5	FALSE
2	1306	beta	-0.03883156585476612	-0.20717354409096306	0.1291922114297694	0.95	PLSCR1	-8.925511888129165	9.796334167708583	1.062221916690532	6.98409020950341	7.6455699964222585	7.284822316742485	-0.33753355089219017	1.202322808144104	0.2633331002135364	-0.20717354409096317	0.1291922114297694	-0.03883156585476612	-0.48254822514460505	1.353178322956143	0.26333963999529003	Epithelial	PLSCR1	0	13	FALSE
2	1307	beta	0.10034128040630297	-0.11259854386373075	0.7206004185708135	0.95	PLSCR2	-10.906007237206161	9.826068306613589	0.29416485330052194	1.9109767008432117	3.3422114429690986	2.6727727660623617	-2.1693345736954526	3.60960799586385	0.2645360949176538	-0.11259854386373082	0.7206004185708135	0.10034128040630297	-0.3825122539798706	1.556780363083316	0.6003992734494529	Epithelial	PLSCR2	1	7	FALSE
2	1308	beta	0.0025526548994889166	-0.09260739113613016	0.10698694174215968	0.95	PLSCR3	-10.658433482425437	9.559786693045389	0.39914955403458224	0.5359315202206583	1.8975003257194645	1.2050028208420003	-0.5174209946222357	0.3879978074130794	-0.003045128913292914	-0.09260739113613023	0.10698694174215968	0.0025526548994889166	-0.9040439586569035	1.150573209492091	0.1039906579522829	Epithelial	PLSCR3	0	11	FALSE
2	1309	beta	0.020408063601261045	-0.13067174774656784	0.2160214690445065	0.95	PLSCR4	-9.594901367991788	9.415878067820117	-0.38769333659064387	4.901657048343242	5.418302284263172	5.176529761393546	-0.3657081467840718	1.477066694040389	0.16615168324960444	-0.1306717477465678	0.2160214690445065	0.020408063601261045	-0.5689476963764047	0.786545846181337	0.09354564745894312	Epithelial	PLSCR4	3	12	FALSE
2	1310	beta	0.036459284592708585	-0.07826209925817654	0.32969677901533456	0.95	PLTP	-9.695510404014808	10.270562539303564	0.31865809695876984	5.057799708633602	5.841912298023799	5.419333041220915	-0.8255201942623546	0.8614736999981973	-2.9702788281596253e-4	-0.07826209925817655	0.32969677901533456	0.036459284592708585	-0.5244752322858388	1.2084926823588034	0.33420705996365624	Epithelial	PLTP	1	13	FALSE
2	1312	beta	0.012387543296508693	-0.096701701970816	0.27589484684257015	0.95	PLXDC1	-9.631099897957707	9.679691034602241	0.038355590273695186	2.8055116003301985	3.894041637773313	3.3004154864485136	-0.6772568773789684	0.835868540175514	0.023192555929996427	-0.09670170197081603	0.27589484684257015	0.012387543296508693	-1.2624588422109395	0.906674997346113	-0.20762105809276307	Epithelial	PLXDC1	1	6	FALSE
2	1313	beta	-0.11040419097469435	-0.6843641860175157	0.059949216903691024	0.95	PLXDC2	-8.213344193406574	9.931407504149705	0.7418094384511513	6.072104961047855	6.741095698577393	6.3878418169234905	-1.3557483902185357	2.418295559796021	0.14000644999572426	-0.6843641860175157	0.059949216903691024	-0.11040419097469435	-0.658389157081967	0.8412051071978598	0.07758095933237026	Epithelial	PLXDC2	1	13	FALSE
2	1314	beta	0.01039620703293368	-0.09261409439668832	0.2002448602556109	0.95	PLXNA1	-9.48840352249625	9.7016990752528	0.585396325203938	4.924849384060491	5.650280375609796	5.375624686725754	-0.5268898322660467	0.767406662727339	0.07052850836041114	-0.09261409439668843	0.2002448602556109	0.01039620703293368	-0.7360794901533527	0.7877867734259217	2.7900746657510956e-4	Epithelial	PLXNA1	0	13	FALSE
2	1315	beta	-0.07215737601839095	-1.1917143582945513	0.2216928459914684	0.95	PLXNA2	-10.166092198385497	9.468401602143949	0.4278961090775296	3.964802470077129	5.183004083792148	4.551611744873045	-0.5284929092984852	6.565697328756121	0.46210060302217887	-1.191714358294556	0.2216928459914684	-0.07215737601839095	-0.7394711453278989	1.0966115655746302	0.15269174766839325	Epithelial	PLXNA2	0	13	FALSE
2	1316	beta	-0.011759801844250437	-0.12559472239751315	0.080269056270583	0.95	PLXNA3	-9.896477027194496	9.952968087516766	-0.10717061385492024	4.801554020065477	5.492248459126156	5.239560538373537	-0.5565420917077992	0.5872134979497663	0.0063730909911243255	-0.12559472239751318	0.080269056270583	-0.011759801844250437	-0.2942025632089695	1.2319269354863878	0.448532128099833	Epithelial	PLXNA3	0	13	FALSE
2	1317	beta	0.047506174428786296	-0.09072440777232413	0.5807166865505787	0.95	PLXNA4	-8.49285574714673	11.198971389155155	0.6900885174749812	1.8833654927945822	3.454995607218618	2.64150111796063	-0.9252972440826385	1.2681252351530545	0.0717113005832721	-0.09072440777232423	0.5807166865505787	0.047506174428786296	-1.0231246434440953	1.03123026859605	-0.013571571229863908	Epithelial	PLXNA4	1	8	FALSE
2	1318	beta	-0.031986254239509855	-0.47752572682173217	0.11361031705543292	0.95	PLXNB1	-8.39353907105606	9.584654350988737	0.9214447245641295	6.004142246424725	6.6951305116947175	6.332434404597136	-0.500484949736185	1.9219724993160618	0.15527731822425844	-0.4775257268217321	0.11361031705543292	-0.031986254239509855	-0.7641845124947054	0.9417963479957432	-0.014773814458157368	Epithelial	PLXNB1	0	13	FALSE
2	1319	beta	0.004099184076143553	-0.13001774667467078	0.11417635565106302	0.95	PLXNB2	-8.80051968499992	8.985173707852587	0.002930208425611631	6.765331752924026	7.392361880907655	7.067969560274441	-0.4844773530880361	0.5498191575874279	0.024959216301438932	-0.1300177466746708	0.11417635565106302	0.004099184076143553	-0.2558819488774987	1.3314797522536903	0.4826397542902411	Epithelial	PLXNB2	0	13	FALSE
2	1320	beta	-0.013773327535034297	-0.22010533475444136	0.08172051366835106	0.95	PLXNB3	-11.88762720680832	9.509535965873352	-0.4583570677842552	4.835438915793521	5.602969916165517	5.258818229902391	-0.6015406277838148	1.9443460399781007	0.20127514321601267	-0.2201053347544414	0.08172051366835106	-0.013773327535034297	-0.9956810602353807	0.6506694124243826	-0.20177578653759976	Epithelial	PLXNB3	1	13	FALSE
2	1321	beta	-0.04293846213261362	-0.7399813470973818	0.2081971489406716	0.95	PLXNC1	-11.637490072232145	9.291044212810169	-1.2389672187776721	3.6334499842388217	4.78826527510159	4.203433279045867	-1.087687773612699	1.3601892103609983	0.06119157067750501	-0.739981347097382	0.2081971489406716	-0.04293846213261362	-0.6825642044853135	1.171287781334069	0.22253650426065824	Epithelial	PLXNC1	1	11	FALSE
2	1324	beta	-0.0024498552262646727	-0.13968290296560837	0.11516644302837367	0.95	PM20D2	-9.128999959699843	9.56936148601009	0.5042705098316508	6.958782419605039	7.52754845570952	7.229666607413283	-0.5171975951726648	0.40804841947412235	-0.022159609615331435	-0.1396829029656084	0.11516644302837367	-0.0024498552262646727	-0.2217353467485405	1.3655037198328708	0.5094584508963891	Epithelial	PM20D2	0	13	FALSE
2	1325	beta	2.568111405622732	0.19959587346325341	6.31023379975028	0.95	PMAIP1	-0.947197685617782	5.876550322738333	0.08567792716941809	6.709810163160119	7.44959226837729	7.079197731958553	-2.7370572806765696	5.4338696750174895	1.221542344237674	0.19959587346325325	6.31023379975028	2.568111405622732	-0.7780812261324959	0.7382782016939052	-0.05480354880203615	Epithelial	PMAIP1	0	13	TRUE
2	1326	beta	-0.011396262315244847	-0.36544751465203806	0.19090930084444002	0.95	PMEL	-7.800014075055891	11.48192278708905	0.4930634779391509	2.137448714454349	3.354988140097375	2.681686434206617	-1.3568140202589611	0.6882815821842031	-0.055310455190506154	-0.36544751465203823	0.19090930084444002	-0.011396262315244847	-0.41937907758903004	1.337364614579645	0.4522071332665599	Epithelial	PMEL	1	8	FALSE
2	1327	beta	0.059113242714991236	-0.07836472965616537	0.5584111338889969	0.95	PMEPA1	-8.3427328033972	10.584627767867858	1.4490475384614019	8.092179887184779	8.769138295786586	8.403359403713853	-1.14736370938096	0.9162561188852058	-0.008761724755235536	-0.0783647296561654	0.5584111338889969	0.059113242714991236	-0.584652635639226	0.9882564453194371	0.2073976703972316	Epithelial	PMEPA1	1	13	FALSE
2	1328	beta	0.002960764874774083	-0.16796325435275733	0.14743404718909112	0.95	PMF1	-8.720821910378792	8.872632698425045	0.16214854350957758	5.9341804782399805	6.672337415523738	6.295444015090299	-0.5337393783241808	0.8824439609813339	0.06779243717137615	-0.16796325435275747	0.14743404718909112	0.002960764874774083	-0.8980626775702796	0.695385602074199	-0.08971862975735405	Epithelial	PMF1	0	13	FALSE
2	1329	beta	-0.07101698704510881	-0.8241910395307869	0.12003799689129557	0.95	PMF1-BGLAP	-9.013900596902708	8.652162095147457	0.11733506807751824	1.9953716352033948	3.2943441291766797	2.628398087441819	-0.49062072898870546	2.239622838366994	0.28959017932763786	-0.8241910395307886	0.12003799689129557	-0.07101698704510881	-0.843652178239648	1.1560840724104984	0.11240013895109299	Epithelial	PMF1-BGLAP	0	13	FALSE
2	1330	beta	-0.014124424666963814	-0.3470126185065656	0.199081411596829	0.95	PMFBP1	-8.704590845676826	9.673096673209049	0.09009069289002412	2.595719912811987	3.9133162618182977	3.2722461101602454	-0.983174425932767	1.0080459614343968	-0.015113727557934309	-0.34701261850656573	0.199081411596829	-0.014124424666963814	-0.7419040728701933	1.2939664178469392	0.25281249802467914	Epithelial	PMFBP1	1	9	FALSE
2	1331	beta	-0.005892055414711907	-0.12342896524851021	0.10514631230309689	0.95	PML	-6.840352828246299	14.962948941051437	2.1421834160702518	5.528425456815941	6.164445265114749	5.81435397699609	-0.3172773212794028	1.0585291492844755	0.05807966282963846	-0.12342896524851024	0.10514631230309689	-0.005892055414711907	-0.43460623609677257	1.0889358712474868	0.29539516127192855	Epithelial	PML	0	13	FALSE
2	1332	beta	-0.15027849269631624	-1.8596082766015218	0.1398053600459886	0.95	PMM1	-8.426123477603511	10.81220044471264	1.2329583237517105	5.582402003801413	6.149700160674167	5.841726054579368	-0.5412394771036912	14.329261159529299	1.0669247942661042	-1.859608276601522	0.1398053600459886	-0.15027849269631624	-0.7316417247807459	0.5903094464205159	-0.08998084009846505	Epithelial	PMM1	0	13	FALSE
2	1333	beta	-0.00889302030672942	-0.2818097806465716	0.17611067268793312	0.95	PMM2	-7.882025238267951	12.478544090591397	1.2144143161041072	6.056838953138039	6.71908887303683	6.368538557672045	-0.4092308724979106	1.2013393903341882	0.15044022233221105	-0.28180978064657164	0.17611067268793312	-0.00889302030672942	-0.8824270596528302	0.6650680035485812	-0.14137179192175228	Epithelial	PMM2	0	13	FALSE
2	1334	beta	0.3402455482558199	-0.056952350922125465	0.9483149944125336	0.95	PMP22	-9.833545085239159	11.069020761134729	1.9269919063756031	4.904189337482576	5.679726002003175	5.27933886642647	-7.33171079742223	1.053327946962153	-1.646882237580373	-0.05695235092212549	0.9483149944125336	0.3402455482558199	-0.2510653222883906	0.941681899316387	0.2932771704283161	Epithelial	PMP22	2	11	FALSE
2	1335	beta	0.021831014329735495	-0.08664447864808789	0.2828848932588261	0.95	PMPCA	-10.10992879528981	9.500511906659257	0.2513756890559978	6.43784941969467	7.10015027537324	6.770212917054929	-0.492775767033169	1.010397822399066	0.07484350481684295	-0.08664447864808796	0.2828848932588261	0.021831014329735495	-0.7565387591580035	0.7533678568115914	-0.07941538761639844	Epithelial	PMPCA	0	13	FALSE
2	1336	beta	-0.007287956961519677	-0.30018672070714586	0.18083613097691081	0.95	PMPCB	-11.104531191567983	9.686627994348859	-0.3040758449243364	7.939246880480386	8.533292488570181	8.2288643706175435	-0.45716566342745135	3.509844938144995	0.3035729933866739	-0.3001867207071461	0.18083613097691081	-0.007287956961519677	-0.8100102405593669	0.54523758394918	-0.1348102180337399	Epithelial	PMPCB	0	13	FALSE
2	1337	beta	-0.005378888503397345	-0.13485031053704521	0.0896137710635078	0.95	PMS1	-11.401763431969485	9.43033687827126	-0.4308142244964771	6.4725780199965435	7.043929842009612	6.73511041916048	-0.4701012815770404	0.5891992645713322	0.04993869300346724	-0.1348503105370453	0.0896137710635078	-0.005378888503397345	-0.43322381572728075	0.9559874275751352	0.20721301826394276	Epithelial	PMS1	0	13	FALSE
2	1338	beta	0.006377131434116963	-0.11742468038414115	0.16839032549842645	0.95	PMS2	-9.678421164485055	10.307417435354662	0.03145487374677633	4.320175290570664	5.3240523608688495	4.808051615925629	-0.5475940359068561	0.775904940450339	0.02956765067249953	-0.11742468038414118	0.16839032549842645	0.006377131434116963	-0.7982516995641453	1.0787939739561154	0.20404506475762957	Epithelial	PMS2	0	13	FALSE
2	1339	beta	0.006618928625601858	-0.23514691944330152	0.22458801122650435	0.95	PMS2CL	-11.198958554052027	10.231489468374981	-0.6626074808808537	3.505870696824164	4.7965086868421105	4.103126266741399	-0.5144403274196658	2.001224540405005	0.22510866655207284	-0.23514691944330185	0.22458801122650435	0.006618928625601858	-1.0934530705848295	0.8690900365254519	-0.16420290225001	Epithelial	PMS2CL	0	13	FALSE
2	1340	beta	0.01098434130907223	-0.22838338659990512	0.3675127184160107	0.95	PMS2P1	-9.036096422297133	9.616732113573466	-0.1438504267571445	5.386832819642183	5.881714008846228	5.624700593955654	-0.46573938035584267	2.9703410763651443	0.21718199887907916	-0.22838338659990545	0.3675127184160107	0.01098434130907223	-0.44864756625756175	0.7771148491266047	0.1309720640450597	Epithelial	PMS2P1	0	13	FALSE
2	1341	beta	0.006828462346748436	-0.15451259604208048	0.22163289892729832	0.95	PMS2P2	-9.88032149559146	10.2043567904093	0.577113699488568	0.6034269182111007	1.973418645147574	1.3338930446877055	-1.0414848389306763	0.632021298938253	-8.554671724965235e-4	-0.15451259604208054	0.22163289892729832	0.006828462346748436	-1.2221318874724314	0.764613753731472	-0.24231715263877585	Epithelial	PMS2P2	0	7	FALSE
2	1342	beta	-0.008183916918168256	-0.17186246803716002	0.15194405194124136	0.95	PMS2P3	-9.523485585837824	8.49233127035524	-0.641517162274792	3.7566470600465873	4.972047772705524	4.351572931350413	-0.7488171277614233	0.7104952993667245	-0.003918984753633523	-0.17186246803716004	0.15194405194124136	-0.008183916918168256	-0.7207927318937829	1.1547926650199916	0.12197948029424671	Epithelial	PMS2P3	0	13	FALSE
2	1343	beta	-1.1694890122728807e-4	-0.13127191683807582	0.11682567236742927	0.95	PMS2P4	-9.584991699504263	9.812924850488406	0.5494499236286595	4.526787785288921	5.589992949909445	5.152433498539003	-0.5583719811904048	0.5477583903176196	-0.0036520588938533656	-0.1312719168380759	0.11682567236742927	-1.1694890122728807e-4	-1.2644873613748278	0.703339278565483	-0.2656709037092484	Epithelial	PMS2P4	0	13	FALSE
2	1344	beta	0.0034654378669409115	-0.1457921693360829	0.29198755878555904	0.95	PMS2P5	-10.157172148801552	9.085038240202477	-0.3181765205159139	3.4040303045764686	4.589819678420312	3.952888752629034	-0.7043883758370428	1.4454368947062344	0.095513996761572	-0.14579216933608302	0.29198755878555904	0.0034654378669409115	-1.04378227154808	0.9308986916079088	-0.04965588250549447	Epithelial	PMS2P5	0	13	FALSE
2	1345	beta	-0.004748482364917637	-0.18630437360935814	0.14713783717480286	0.95	PMS2P7	-9.840848892761992	9.486237680427438	-0.5178342470419395	1.0517306757548108	2.3937104921486565	1.707207867582017	-0.5409774582950859	0.9804774800117163	0.046439498476859006	-0.18630437360935817	0.14713783717480286	-0.004748482364917637	-0.857076823016854	1.0233121004763792	0.10736354593760965	Epithelial	PMS2P7	0	11	FALSE
2	1346	beta	-0.04999672328216285	-0.65557319374574885	0.3347721248728869	0.95	PMS2P9	-8.23873470756739	10.913519057552508	0.9819585107591486	2.804887375148334	4.008777331876974	3.380223412332047	-0.9381651877176704	4.240227790801101	0.4617819754516452	-0.6555731937457494	0.3347721248728869	-0.04999672328216285	-0.9115255287254336	1.0857016232498755	0.11368264146285507	Epithelial	PMS2P9	0	13	FALSE
2	1347	beta	-0.0056741604931973685	-0.14169672682419848	0.13326947852654084	0.95	PMVK	-10.376298079451217	11.422808570231195	0.18906171952169534	6.285171589689993	6.89540908902955	6.5665731312796956	-0.4702113249215307	0.7931931523273457	0.05677966392896026	-0.14169672682419857	0.13326947852654084	-0.0056741604931973685	-0.839729742629883	0.6458419840030326	-0.10572730496766493	Epithelial	PMVK	0	13	FALSE
2	1348	beta	0.07196787328932094	-0.06659413269229725	0.6866363807848506	0.95	PNCK	-10.735244489400694	9.469719968106206	-0.29343650616854555	1.2732678461973577	2.56258484409111	1.8826134426085332	-2.066149035942945	1.024277115209413	-0.11040559467708745	-0.06659413269229725	0.6866363807848506	0.07196787328932094	-0.8006554352730573	1.1316744299664194	0.16220097685449833	Epithelial	PNCK	0	6	FALSE
[truncated: 44,858 more rows]
