# Supplementary material for: Transcriptome sequencing and multi-plex imaging of prostate cancer microenvironment reveals a dominant role for monocytic cells in progression
Source: BMC Cancer. 2021 Jul 22;21:846. doi: 10.1186/s12885-021-08529-6 (PMC8296706; doi:10.1186/s12885-021-08529-6)
Supplement: Supplementary file 2 — Additional file 2. [file 12885_2021_8529_MOESM2_ESM.xlsx]

## Sheet: Epithelial
**** Top 10 gene sets in the h Hallmark Signatures collection ****
** Contrast high_gradevs1 **
HALLMARK_UV_RESPONSE_UP | HALLMARK_MYC_TARGETS_V1
HALLMARK_CHOLESTEROL_HOMEOSTASIS | HALLMARK_APOPTOSIS
HALLMARK_ANDROGEN_RESPONSE | HALLMARK_TNFA_SIGNALING_VIA_NFKB
HALLMARK_PROTEIN_SECRETION | HALLMARK_APICAL_JUNCTION
HALLMARK_UNFOLDED_PROTEIN_RESPONSE | HALLMARK_HEME_METABOLISM
**** Top 10 gene sets in the c1 Positional Gene Sets collection ****
** Contrast high_gradevs1 **
chryp11 | chr16q23
chr2q21 | chr1q23
chr1q12 | chr16q24
chr14q11 | chr4p14
chr15q11 | chr22q
**** Top 10 gene sets in the c2 Curated Gene Sets collection ****
** Contrast high_gradevs1 **
FERRARI_RESPONSE_TO_FENRETINIDE_DN | NIKOLSKY_BREAST_CANCER_19P13_AMPLICON
REACTOME_KERATAN_SULFATE_DEGRADATION | REACTOME_METABOLISM_OF_PORPHYRINS
YEMELYANOV_GR_TARGETS_DN | FONTAINE_THYROID_TUMOR_UNCERTAIN_MALIGNANCY_UP
BIOCARTA_IGF1_PATHWAY | PASTURAL_RIZ1_TARGETS_DN
BIOCARTA_CELL2CELL_PATHWAY | JIANG_TIP30_TARGETS_DN
**** Top 10 gene sets in the c3 Motif Gene Sets collection ****
** Contrast high_gradevs1 **
YAATNANRNNNCAG_UNKNOWN | V$SRF_C
V$GATA1_04 | V$SRF_01
V$HNF4ALPHA_Q6 | V$MYOD_Q6_01
V$AP4_01 | V$E47_01
V$FOXD3_01 | GCAAGAC,MIR-431
**** Top 10 gene sets in the c4 Computational Gene Sets collection ****
** Contrast high_gradevs1 **
MORF_HDAC2 | MODULE_65
MORF_PSMC2 | MORF_SP3
GNF2_MYL2 | MODULE_415
MORF_MSH2 | MODULE_495
MORF_RPA1 | MORF_JUND
**** Top 10 gene sets in the c5 GO Gene Sets collection ****
** Contrast high_gradevs1 **
GO_NEGATIVE_REGULATION_OF_GLYCOPROTEIN_BIOSYNTHETIC_PROCESS | GO_NEGATIVE_REGULATION_OF_GLYCOPROTEIN_METABOLIC_PROCESS
GO_RESPONSE_TO_PARATHYROID_HORMONE | GO_KERATAN_SULFATE_CATABOLIC_PROCESS
GO_AXONEME_ASSEMBLY | GO_CELL_DIFFERENTIATION_INVOLVED_IN_METANEPHROS_DEVELOPMENT
GO_DERMATAN_SULFATE_METABOLIC_PROCESS | GO_APICAL_PROTEIN_LOCALIZATION
GO_ICOSANOID_RECEPTOR_ACTIVITY | GO_REGULATION_OF_GLYCOPROTEIN_METABOLIC_PROCESS
**** Top 10 gene sets in the c6 Oncogenic Signatures collection ****
** Contrast high_gradevs1 **
BCAT.100_UP.V1_DN | KRAS.LUNG_UP.V1_UP
KRAS.50_UP.V1_UP | MEL18_DN.V1_UP
BMI1_DN_MEL18_DN.V1_UP | BRCA1_DN.V1_UP
KRAS.AMP.LUNG_UP.V1_UP | BMI1_DN.V1_UP
E2F3_UP.V1_UP | CYCLIN_D1_UP.V1_UP
**** Top 10 gene sets in the c7 Immunologic Signatures collection ****
** Contrast high_gradevs1 **
GSE11057_CD4_CENT_MEM_VS_PBMC_UP | GSE11057_PBMC_VS_MEM_CD4_TCELL_DN
GSE12845_IGD_POS_VS_NEG_BLOOD_BCELL_UP | GSE11057_CD4_EFF_MEM_VS_PBMC_UP
GSE13485_CTRL_VS_DAY3_YF17D_VACCINE_PBMC_UP | GSE27291_6H_VS_7D_STIM_GAMMADELTA_TCELL_DN
GSE8685_IL2_ACT_IL2_STARVED_VS_IL15_ACT_IL2_STARVED_CD4_TCELL_UP | GSE26890_CXCR1_NEG_VS_POS_EFFECTOR_CD8_TCELL_DN
GSE360_L_DONOVANI_VS_L_MAJOR_DC_DN | GSE2770_UNTREATED_VS_IL12_TREATED_ACT_CD4_TCELL_2H_UP
**** Top 10 gene sets in the KEGG Pathways collection ****
** Contrast high_gradevs1 **
Staphylococcus aureus infection | Renin-angiotensin system
Prion diseases | Olfactory transduction
Fatty acid degradation | ABC transporters
Porphyrin and chlorophyll metabolism | Selenocompound metabolism
Vitamin B6 metabolism | Leishmaniasis

## Sheet: Fibroblast
**** Top 10 gene sets in the h Hallmark Signatures collection ****
** Contrast high_gradevs1 **
HALLMARK_TNFA_SIGNALING_VIA_NFKB | HALLMARK_HYPOXIA
HALLMARK_TGF_BETA_SIGNALING | HALLMARK_MYC_TARGETS_V1
HALLMARK_G2M_CHECKPOINT | HALLMARK_DNA_REPAIR
HALLMARK_INTERFERON_ALPHA_RESPONSE | HALLMARK_HEDGEHOG_SIGNALING
HALLMARK_PI3K_AKT_MTOR_SIGNALING | HALLMARK_OXIDATIVE_PHOSPHORYLATION
**** Top 10 gene sets in the c1 Positional Gene Sets collection ****
** Contrast high_gradevs1 **
chr7q | chr14q32
chr11p15 | chr2p11
chr9p12 | chryq11
chr12q15 | chr11q11
chr1p12 | chr3p24
**** Top 10 gene sets in the c2 Curated Gene Sets collection ****
** Contrast high_gradevs1 **
HASLINGER_B_CLL_WITH_13Q14_DELETION | NIKOLSKY_BREAST_CANCER_1Q32_AMPLICON
KEGG_GLYCOSPHINGOLIPID_BIOSYNTHESIS_GLOBO_SERIES | REACTOME_IL_6_SIGNALING
ST_STAT3_PATHWAY | FERRARI_RESPONSE_TO_FENRETINIDE_DN
YAMANAKA_GLIOBLASTOMA_SURVIVAL_UP | NOJIMA_SFRP2_TARGETS_UP
SMID_BREAST_CANCER_RELAPSE_IN_PLEURA_UP | THILLAINADESAN_ZNF217_TARGETS_DN
**** Top 10 gene sets in the c3 Motif Gene Sets collection ****
** Contrast high_gradevs1 **
WYAAANNRNNNGCG_UNKNOWN | GTCTACC,MIR-379
CGGTGTG,MIR-220 | GGCGGCA,MIR-371
V$ATF_01 | YRCCAKNNGNCGC_UNKNOWN
V$CREB_Q4_01 | V$NRSF_01
V$PBX1_02 | RYTAAWNNNTGAY_UNKNOWN
**** Top 10 gene sets in the c4 Computational Gene Sets collection ****
** Contrast high_gradevs1 **
MODULE_495 | MODULE_59
MODULE_50 | MODULE_416
MODULE_22 | MODULE_62
MODULE_505 | MODULE_333
GNF2_EIF3S6 | MORF_EIF3S6
**** Top 10 gene sets in the c5 GO Gene Sets collection ****
** Contrast high_gradevs1 **
GO_MITOCHONDRIAL_ELECTRON_TRANSPORT_CYTOCHROME_C_TO_OXYGEN | GO_MAP_KINASE_PHOSPHATASE_ACTIVITY
GO_CERAMIDE_CATABOLIC_PROCESS | GO_RENAL_ABSORPTION
GO_NEGATIVE_REGULATION_OF_VIRAL_TRANSCRIPTION | GO_RESPONSE_TO_GROWTH_HORMONE
GO_PHOSPHATIDYLSERINE_ACYL_CHAIN_REMODELING | GO_FUCOSYLTRANSFERASE_ACTIVITY
GO_VACUOLAR_PROTON_TRANSPORTING_V_TYPE_ATPASE_COMPLEX | GO_CELLULAR_RESPONSE_TO_HEAT
**** Top 10 gene sets in the c6 Oncogenic Signatures collection ****
** Contrast high_gradevs1 **
BCAT_BILD_ET_AL_DN | BCAT_GDS748_UP
KRAS.600_UP.V1_DN | YAP1_DN
PIGF_UP.V1_DN | KRAS.300_UP.V1_DN
RAPA_EARLY_UP.V1_DN | ERB2_UP.V1_DN
BCAT_BILD_ET_AL_UP | RELA_DN.V1_UP
**** Top 10 gene sets in the c7 Immunologic Signatures collection ****
** Contrast high_gradevs1 **
GSE13762_CTRL_VS_125_VITAMIND_DAY5_DC_UP | GSE16385_IFNG_TNF_VS_IL4_STIM_MACROPHAGE_DN
GSE9946_MATURE_STIMULATORY_VS_PROSTAGLANDINE2_TREATED_MATURE_DC_DN | GSE37416_CTRL_VS_0H_F_TULARENSIS_LVS_NEUTROPHIL_UP
GSE13411_SWITCHED_MEMORY_BCELL_VS_PLASMA_CELL_DN | GSE3920_UNTREATED_VS_IFNG_TREATED_ENDOTHELIAL_CELL_UP
GSE15659_NONSUPPRESSIVE_TCELL_VS_ACTIVATED_TREG_UP | GSE36476_CTRL_VS_TSST_ACT_72H_MEMORY_CD4_TCELL_OLD_UP
GSE18893_CTRL_VS_TNF_TREATED_TREG_2H_DN | GSE2405_0H_VS_9H_A_PHAGOCYTOPHILUM_STIM_NEUTROPHIL_DN
**** Top 10 gene sets in the KEGG Pathways collection ****
** Contrast high_gradevs1 **
Glycosphingolipid biosynthesis - globo series | Ascorbate and aldarate metabolism
Oxidative phosphorylation | Proteasome
Measles | Thiamine metabolism
Glycosaminoglycan biosynthesis - keratan sulfate | Butirosin and neomycin biosynthesis
alpha-Linolenic acid metabolism | Retinol metabolism

## Sheet: Myeloid
**** Top 10 gene sets in the h Hallmark Signatures collection ****
** Contrast high_gradevs1 **
HALLMARK_PANCREAS_BETA_CELLS | HALLMARK_MYOGENESIS
HALLMARK_KRAS_SIGNALING_DN | HALLMARK_SPERMATOGENESIS
HALLMARK_ALLOGRAFT_REJECTION | HALLMARK_APICAL_JUNCTION
HALLMARK_WNT_BETA_CATENIN_SIGNALING | HALLMARK_COAGULATION
HALLMARK_APICAL_SURFACE | HALLMARK_BILE_ACID_METABOLISM
**** Top 10 gene sets in the c1 Positional Gene Sets collection ****
** Contrast high_gradevs1 **
chr15q | chr15q11
chrxp21 | chr11q11
chryq11 | chr11q25
chr1q43 | chr2p12
chr9p23 | chr5p14
**** Top 10 gene sets in the c2 Curated Gene Sets collection ****
** Contrast high_gradevs1 **
BIOCARTA_LECTIN_PATHWAY | REACTOME_OPSINS
FIGUEROA_AML_METHYLATION_CLUSTER_7_DN | TESAR_ALK_TARGETS_HUMAN_ES_5D_DN
TESAR_ALK_TARGETS_HUMAN_ES_4D_DN | REACTOME_AMINE_DERIVED_HORMONES
REACTOME_CLASS_C_3_METABOTROPIC_GLUTAMATE_PHEROMONE_RECEPTORS | REACTOME_HORMONE_LIGAND_BINDING_RECEPTORS
REACTOME_PEPTIDE_HORMONE_BIOSYNTHESIS | FUNG_IL2_TARGETS_WITH_STAT5_BINDING_SITES_T1
**** Top 10 gene sets in the c3 Motif Gene Sets collection ****
** Contrast high_gradevs1 **
CGGTGTG,MIR-220 | V$HOXA3_01
KRCTCNNNNMANAGC_UNKNOWN | V$RSRFC4_01
V$NRSF_01 | RGTTAMWNATT_V$HNF1_01
V$CDP_02 | V$PR_01
V$POU3F2_01 | V$EVI1_06
**** Top 10 gene sets in the c4 Computational Gene Sets collection ****
** Contrast high_gradevs1 **
GNF2_MYL2 | MORF_ATOX1
GNF2_MYL3 | MODULE_135
MODULE_106 | GNF2_SPINK1
GNF2_SERPINI2 | GNF2_AF1Q
MODULE_445 | MODULE_262
**** Top 10 gene sets in the c5 GO Gene Sets collection ****
** Contrast high_gradevs1 **
GO_NEURON_CELL_CELL_ADHESION | GO_MALE_GENITALIA_DEVELOPMENT
GO_REGULATION_OF_MYOBLAST_PROLIFERATION | GO_SPECIFICATION_OF_ORGAN_IDENTITY
GO_G_PROTEIN_COUPLED_PHOTORECEPTOR_ACTIVITY | GO_OXIDOREDUCTASE_ACTIVITY_ACTING_ON_PAIRED_DONORS_WITH_INCORPORATION_OR_REDUCTION_OF_MOLECULAR_OXYGEN_REDUCED_FLAVIN_OR_FLAVOPROTEIN_AS_ONE_DONOR_AND_INCORPORATION_OF_ONE_ATOM_OF_OXYGEN
GO_LYSOZYME_ACTIVITY | GO_UTERUS_DEVELOPMENT
GO_POSITIVE_REGULATION_OF_CALCIUM_ION_DEPENDENT_EXOCYTOSIS | GO_OXYGEN_BINDING
**** Top 10 gene sets in the c6 Oncogenic Signatures collection ****
** Contrast high_gradevs1 **
KRAS.LUNG_UP.V1_DN | ATM_DN.V1_DN
PTEN_DN.V1_DN | KRAS.50_UP.V1_UP
KRAS.LUNG.BREAST_UP.V1_DN | SINGH_KRAS_DEPENDENCY_SIGNATURE_
KRAS.KIDNEY_UP.V1_DN | P53_DN.V2_UP
ATM_DN.V1_UP | PTEN_DN.V1_UP
**** Top 10 gene sets in the c7 Immunologic Signatures collection ****
** Contrast high_gradevs1 **
GSE2706_LPS_VS_R848_AND_LPS_2H_STIM_DC_DN | GSE9946_MATURE_STIMULATORY_VS_PROSTAGLANDINE2_TREATED_MATURE_DC_DN
GSE22611_NOD2_TRANSD_VS_CTRL_TRANSD_HEK293_MDP_STIM_2H_DN | GSE7509_UNSTIM_VS_TNFA_IL1B_IL6_PGE_STIM_DC_DN
GSE16385_IFNG_TNF_VS_ROSIGLITAZONE_STIM_MACROPHAGE_DN | GSE29614_CTRL_VS_TIV_FLU_VACCINE_PBMC_2007_UP
GSE9946_MATURE_STIMULATORY_VS_LISTERIA_INF_MATURE_DC_DN | GSE18791_CTRL_VS_NEWCASTLE_VIRUS_DC_1H_UP
GSE22601_IMMATURE_CD4_SINGLE_POSITIVE_VS_DOUBLE_POSITIVE_THYMOCYTE_UP | GSE36476_YOUNG_VS_OLD_DONOR_MEMORY_CD4_TCELL_40H_TSST_ACT_UP
**** Top 10 gene sets in the KEGG Pathways collection ****
** Contrast high_gradevs1 **
Nicotine addiction | Ascorbate and aldarate metabolism
Steroid hormone biosynthesis | Taurine and hypotaurine metabolism
Mineral absorption | Chemical carcinogenesis
Olfactory transduction | Caffeine metabolism
Phototransduction | Neuroactive ligand-receptor interaction

## Sheet: T cell
**** Top 10 gene sets in the h Hallmark Signatures collection ****
** Contrast high_gradevs1 **
HALLMARK_TNFA_SIGNALING_VIA_NFKB | HALLMARK_APOPTOSIS
HALLMARK_WNT_BETA_CATENIN_SIGNALING | HALLMARK_IL6_JAK_STAT3_SIGNALING
HALLMARK_OXIDATIVE_PHOSPHORYLATION | HALLMARK_ALLOGRAFT_REJECTION
HALLMARK_CHOLESTEROL_HOMEOSTASIS | HALLMARK_NOTCH_SIGNALING
HALLMARK_ESTROGEN_RESPONSE_LATE | HALLMARK_MTORC1_SIGNALING
**** Top 10 gene sets in the c1 Positional Gene Sets collection ****
** Contrast high_gradevs1 **
chr14q | chr13q13
chr18q23 | chr5q23
chr4q12 | chrxq24
chr9p12 | chrxp11
chr3p | chryp11
**** Top 10 gene sets in the c2 Curated Gene Sets collection ****
** Contrast high_gradevs1 **
BANDRES_RESPONSE_TO_CARMUSTIN_WITHOUT_MGMT_48HR_UP | ABE_VEGFA_TARGETS
TONKS_TARGETS_OF_RUNX1_RUNX1T1_FUSION_SUSTAINED_IN_MONOCYTE_UP | GILMORE_CORE_NFKB_PATHWAY
MAHADEVAN_RESPONSE_TO_MP470_DN | PHONG_TNF_TARGETS_UP
ABE_VEGFA_TARGETS_2HR | PEDERSEN_METASTASIS_BY_ERBB2_ISOFORM_1
HOLLEMAN_DAUNORUBICIN_B_ALL_UP | BIOCARTA_TCYTOTOXIC_PATHWAY
**** Top 10 gene sets in the c3 Motif Gene Sets collection ****
** Contrast high_gradevs1 **
GCGSCMNTTT_UNKNOWN | V$SRF_01
TCTGGAC,MIR-198 | V$CREL_01
V$TAXCREB_01 | V$TAL1BETAE47_01
V$ZID_01 | TTGCWCAAY_V$CEBPB_02
V$NFKAPPAB65_01 | V$CDP_02
**** Top 10 gene sets in the c4 Computational Gene Sets collection ****
** Contrast high_gradevs1 **
MODULE_521 | MODULE_173
MODULE_433 | MODULE_385
MODULE_148 | MORF_XPC
MORF_RAB5A | MORF_BAG5
MORF_MBD4 | MORF_DAP
**** Top 10 gene sets in the c5 GO Gene Sets collection ****
** Contrast high_gradevs1 **
GO_POSITIVE_REGULATION_OF_MACROPHAGE_DIFFERENTIATION | GO_REGULATION_OF_HEPATOCYTE_PROLIFERATION
GO_PROTON_TRANSPORTING_ATP_SYNTHASE_ACTIVITY_ROTATIONAL_MECHANISM | GO_NEGATIVE_REGULATION_OF_B_CELL_APOPTOTIC_PROCESS
GO_SINGLE_STRANDED_DNA_DEPENDENT_ATPASE_ACTIVITY | GO_NEGATIVE_REGULATION_OF_T_CELL_DIFFERENTIATION
GO_POSITIVE_REGULATION_OF_MYELOID_LEUKOCYTE_DIFFERENTIATION | GO_DOPAMINE_RECEPTOR_BINDING
GO_NEGATIVE_REGULATION_OF_LYMPHOCYTE_DIFFERENTIATION | GO_REGULATION_OF_TYROSINE_PHOSPHORYLATION_OF_STAT_PROTEIN
**** Top 10 gene sets in the c6 Oncogenic Signatures collection ****
** Contrast high_gradevs1 **
HINATA_NFKB_IMMU_INF | E2F3_UP.V1_DN
RELA_DN.V1_UP | IL2_UP.V1_UP
TGFB_UP.V1_UP | BCAT.100_UP.V1_UP
MYC_UP.V1_DN | PIGF_UP.V1_DN
ATF2_UP.V1_UP | CYCLIN_D1_KE_.V1_UP
**** Top 10 gene sets in the c7 Immunologic Signatures collection ****
** Contrast high_gradevs1 **
GSE5099_MONOCYTE_VS_CLASSICAL_M1_MACROPHAGE_DN | GSE13484_3H_UNSTIM_VS_YF17D_VACCINE_STIM_PBMC_DN
GSE22589_SIV_VS_HIV_AND_SIV_INFECTED_DC_UP | GSE22886_NEUTROPHIL_VS_MONOCYTE_DN
GSE9988_LPS_VS_VEHICLE_TREATED_MONOCYTE_UP | GSE7460_CTRL_VS_TGFB_TREATED_ACT_TCONV_UP
GSE17974_CTRL_VS_ACT_IL4_AND_ANTI_IL12_48H_CD4_TCELL_UP | GSE17974_0H_VS_24H_IN_VITRO_ACT_CD4_TCELL_UP
GSE3982_NEUTROPHIL_VS_BASOPHIL_UP | GSE9988_ANTI_TREM1_AND_LPS_VS_CTRL_TREATED_MONOCYTES_UP
**** Top 10 gene sets in the KEGG Pathways collection ****
** Contrast high_gradevs1 **
Lysine biosynthesis | Glycosphingolipid biosynthesis - lacto and neolacto series
Melanoma | Jak-STAT signaling pathway
Oxidative phosphorylation | TNF signaling pathway
Other glycan degradation | Arginine and proline metabolism
Inflammatory bowel disease (IBD) | Bladder cancer
