# Supplementary material for: Transcriptome sequencing and multi-plex imaging of prostate cancer microenvironment reveals a dominant role for monocytic cells in progression
Source: BMC Cancer. 2021 Jul 22;21:846. doi: 10.1186/s12885-021-08529-6 (PMC8296706; doi:10.1186/s12885-021-08529-6)
Supplement: Supplementary file 3 — Additional file 3. [file 12885_2021_8529_MOESM3_ESM.xlsx]

## Sheet: Guide
"1" means a piece of evidence toward a particular function/pathway
"-1" means a piece of evidence against a particular function/pathway
The comments contain the publicly available articles, and often the relevant piece of text is linked

## Sheet: E
Hormone modulators	Lipid homeostasis	Hormone dependent	Mimicry/other modulations	Immune modulator	Angiogenesis	Tissue remodelling/migration	EMT	Growth	Osteogenesis	Tumor gene	Prostate tumor gene	gene	go function	literature	notes	Order
		1						-1			1	OR51E2	steroid hormone mediated signaling pathway, fatty acid regulation, positive regulation of blood pressure	increase agressivness PC https://today.duke.edu/2018/05/smell-receptor-fuels-prostate-cancer-progression		1
				-1	1	-2				1		DCN	wound healing, extracellular matrix disassembly	tumor suppressor gene		2
					1						1	EPHA6	decrease blood pressure, tumor neovascularization	in PC		4
										1		SLC22A10	transmembrene transport			5
				1		1					1	MMP26	negative regulation of inflammatory response, ECM degradation			6
				0							1	SPNS2	transmembrane transport, T/B cell homeostasis keep cells in resting state			7
						-2						NTM	cell adhesion for mobility			8
				-1								C1QC_OUTLIER	immune response, proteolysis, complement activation			9
					1	1					1	CPA3	proteolysis, blood flow			10
												CDHR4	cell adhesion, cell-cell signaling			11
												PODXL2	cell adhesion, leukocyte tethering or rolling			12
										1		GFPT2	glutamine metabolic process,glutamine metabolic process	cancer gene pancreatic		13
								1			1	FGFRL1	cell-cell adhesion via plasma-membrane adhesion molecules, fibroblast growth factor receptor signaling pathway, negative regulation of cell proliferation	not stricking increase		14
		1		-1				1		1	1	CAMKK2	MAPK cascade , AR-regulated gene, macrophage activation	target in PC, https://www.ncbi.nlm.nih.gov/pubmed/23332598		15
		1									1	TRPM8	calcium ion transport			16
								1		1	1	TRPM4	dendritic cell chemotaxis, blood flow, vasoconstriction, regulation of T cell cytokine production	cancer migration, https://www.ncbi.nlm.nih.gov/pubmed/26496025		19
							1				1	PDLIM5	cell-cell adhesion			17
						-1				1	1	PXDN	response to oxidative stress , extracellular matrix organization, epithelial mesenchymal transition	cancer gene in ovarian cancer		18
								1		1	1	CHRM1	regulation of locomotion, cell proliferation	cancer invasion , https://www-nature-com.ezp.lib.unimelb.edu.au/articles/nrc3583		20
						-1				1	1	HTR2B	positive regulation of cell division, negative regulation of apoptotic process, positive regulation of I-kappaB kinase/NF-kappaB signaling, vasoconstriction, positive regulation of cytokine production	cancer gene		21
					1	-1				1		COL3A1	regulation of immune response, cell-matrix adhesion, cell-matrix adhesion,blood vessel development	cancer gene		22
							1			-1		EMILIN1	cell migration , cell adhesion , extracellular matrix organization	tumor suppressor gene, TGf-β Regulation http://www.cell.com/cell/pdf/S0092-8674(06)00248-0.pdf		23
				1								ICAM5	cell-cell adhesion, regulation of immune response			24
						1				1	-1	ADAMTS1	proteolysis , negative regulation of cell proliferation	tumor promoting gene http://cancerres.aacrjournals.org/content/68/22/9541, tumour suppressor https://www.ncbi.nlm.nih.gov/pubmed/23681936		25
						1						ADAMTSL1	proteolysis
						1						TPSB2	proteolysis			26
						1					1	TPSAB1	proteolysis, extracellular matrix disassembly
										1		SYT9	regulation of insulin secretion, membrane organization	prostate cancer http://clincancerres.aacrjournals.org/content/17/4/928		27
				1	1						1	CHI3L1				28
						-1					-1	CST6	negative regulation of cysteine-type endopeptidase activity, negative regulation of peptidase activity, anatomical structure morphogenesis			29
						-1						CST4	negative regulation of peptidase activity
				-1								FCGR1A	high affinity immunoglobulin receptors found on the surface of macrophages and other immune system cells	maybe emt		3
				-1								FCGR2A	neutrophil degranulation			30
				-1						1		FCER1G	leukocyte migration, neutrophil chemotaxis, neutrophil degranulation, platelet activation, neutrophil activation, positive regulation of interleukin-10/6 production, T cell differentiation involved in immune response	antitumour seems		40
				1								IL10RA	cytokine-mediated signaling pathway, antiinflamatory, immune mimicry, response to estradyol			31
										1		SUSD2	immune response , negative regulation of cell division, macrophages recruitment	Tumor-associated macrophages recruitment, https://www.ncbi.nlm.nih.gov/pubmed/28475599		32
				-1								HLA-DRB5	T cell receptor signaling pathway , interferon-gamma-mediated signaling pathway			33
												FAM20A	positive regulation of protein serine/threonine kinase activity			34
											-1	IL1RAPL1	positive regulation of synapse assembly			35
											1	KCNJ6	potassium ion transport			36
1	1									1		CES3	low-density lipoprotein particle clearance, tumor-induced hyperlipidemia	cancer gene https://www-sciencedirect-com.ezp.lib.unimelb.edu.au/science/article/pii/S2211124716302613		37
								1			1	AMH	BMP signaling pathway, positive regulation of NF-kappaB transcription factor activity, cell differentiation			38
												TOMM20L				39
										1		TNFSF13B	B cell homeostasis, B cell proliferation , T/b cell costimulation , cell proliferation, immunoglobulin secretion	tumor gene https://academic.oup.com/ajcp/article/141/2/226/1761775		41
						-1				1		CDHR1	cell_adesion,	CDH1 mutations cause gastric cancer		43
		1				-2						LRP4	negative regulation of canonical Wnt signaling pathway, cell differentiation, EC matrix production			44
				-1	-1	-1						SPINK5	regulation of T cell differentiation, regulation of cell adhesion, negative regulation of proteolysis, negative regulation of angiogenesis, extracellular matrix organization			45
												KIAA0319	membrane organization, neuron migration			46
						-1						VIT	positive regulation of cell-substrate adhesion			47
				1	-1						1	ORM1	neutrophil degranulation , inflammatory response, positive regulation of interleukin-1/6 secretion, negative regulation of tumor necrosis factor production, immunosuppressive	inhibits angyogenesis http://journals.plos.org/plosone/article?id=10.1371/journal.pone.0041387		48
								-1		1	-1	MSMB	The protein inhibits growth of cancer cells in an experimental model of prostate cancer	cancer gene prostate http://journals.plos.org/plosone/article?id=10.1371/journal.pone.0150241		49
			1					1	-1	1	-1	SFRP1	proteolysis, negative regulation of epithelial cell proliferation, negative regulation of canonical Wnt signaling pathway, negative regulation of fibroblast proliferation, cellular response to interleukin-1 , positive regulation of focal adhesion assembly , cellular response to hypoxia	tumor suppressor creast https://www.ncbi.nlm.nih.gov/pubmed/15289865, decrease in PC via DNA hypermethylation https://www.ncbi.nlm.nih.gov/pubmed/27570179		50
			1			-1				1	-1	SPRY1	negative regulation of cell proliferation, negative regulation of fibroblast growth factor, negative regulation of ERK1 and ERK2 cascade, negative regulation of Ras protein signal transduction	Spry1 loss leads to upregulated EGFR signaling and enhanced stromal activities, including ECM remodeling and growth factor production, and ultimately increased epithelial branching., http://www.pnas.org/content/113/39/E5731		51
						-1				1		VWA2	calcium-independent cell-matrix adhesion, regulation of insulin receptor signaling pathway	is a candidate serological marker for colon cancer. [provided by RefSeq, Jan 2013] https://www.genecards.org/cgi-bin/carddisp.pl?gene=VWA2		52
								1		1	1	AVPR1A	sperm ejaculation, blood circulation, positive regulation of cell growth, positive regulation of cellular pH reduction, response to corticosterone, positive regulation of blood pressure
							1			1		CNTN6	cell adhesion, positive regulation of Notch signaling pathway
								1				DDIAS	negative regulation of intrinsic apoptotic signaling
							1			1	1	NRCAM	angiogenesis, axonogenesis
						-1	1			1	-1	LUM	collagen fibril organization, positive regulation of transforming growth factor beta1, extracellular matrix organization
												ISLR	cell adhesion
											-1	CBLN2	positive regulation of synapse assembly
				-1							1	C1QB_OUTLIER	proteolysis, regulation of complement activation
						-1						CST4	negative regulation of peptidase activity
												LRRC70	axonogenesis
												GPR34	G-protein coupled receptor signaling pathway
								-1		-1		CACNA2D3	regulation of ion transmembrane transport
								1		1	1	PTHLH	osteoblast development
				1				-1				ABCC4	cilium assembly, prostaglandin secretion
												PNLDC1	nuclear-transcribed mRNA catabolic process

## Sheet: T
Hormone modulators	Lipid homeostasis	Hormone dependent	Mimicry/other modulations	Immune modulator	Immune polarisation	Angiogenesis	Tissue remodelling/migration	EMT	Growth	Osteogenesis	Tumor gene	Prostate tumor gene	gene	go function	literature	notes	Order
											1	1	RNASE4	mRNA cleavage, The nucleic acid metabolic process , have promoter in common with angiogenin	ANG secretion is significantly increased in human malignant melanoma and cervical cancer https://www.ncbi.nlm.nih.gov/pmc/articles/PMC4888354/		1
-1	-1										1		LDLR	lipids metabolism, colesterol metabolism, positive regulation of endocytosis, positive regulation of inflammatory, steroid metabolic process, membrane organization	LDLR expression in human breast cancers was associated with decreased recurrence-free survival https://www.ncbi.nlm.nih.gov/pubmed/28759039		2
-1				1		-1			1		1	1	LIF	blood vessel remodeling, negative regulation of cell proliferation, lung vasculature development, positive regulation of histone H3-K27 acetylation, positive regulation of cell proliferation, negative regulation of hormone secretion	H3K27me3 is lost in some breast, ovarian, and pancreatic cancers https://www.ncbi.nlm.nih.gov/pmc/articles/PMC2580832/ , http://genesdev.cshlp.org/content/29/3/238.full		3
				-1							1	-1	IL24	wound healing, cellular response to interleukin-4, negative regulation of cell migration	Tumour suppressor function of MDA-7/IL-24 in human breast cancer https://cancerci.biomedcentral.com/articles/10.1186/1475-2867-10-29		4
											1		PODXL	positive regulation of cell migration, negative regulation of cell adhesion, epithelial tube formation, glomerular visceral epithelial cell development	Podocalyxin influences malignant potential by controlling epithelial–mesenchymal transition in lung adenocarcinoma https://onlinelibrary-wiley-com.ezp.lib.unimelb.edu.au/doi/full/10.1111/cas.13142, Overexpression of podocalyxin-like protein is an independent factor of poor prognosis in colorectal cancer https://www-nature-com.ezp.lib.unimelb.edu.au/articles/bjc2011295		5
													SEMA6C	migration			6
													CHRNA5	nicotine response, ion transport	Silencing CHRNA5 also decreased the expression of cell adhesion molecules https://www.researchgate.net/publication/51140727_CHRNA5_as_negative_regulator_of_nicotine_signaling_in_normal_and_cancer_bronchial_cells_Effects_on_motility_migration_and_p63_expression		7
													COL6A2	cell adhesion, response to glucose, extracellular matrix organization			8
							1			1		1	CTSK	proteolysis, extracellular matrix disassembly, collagen catabolic process			9
				-1		1					1		PROK2	chemotaxis, inflammation, regulation of angiogenesis, positive regulation of cell proliferation	PROK2) has been shown to regulate myeloid cell mobilization from the bone marrow, leading to activation of the angiogenic process, as well as accumulation of macrophages and neutrophils in the tumor site. https://www.researchgate.net/publication/276921932_A_PK2Bv8PROK2_Antagonist_Suppresses_Tumorigenic_Processes_by_Inhibiting_Angiogenesis_in_Glioma_and_Blocking_Myeloid_Cell_Infiltration_in_Pancre…		10
		1			-1							1	CCR7	chemotaxis, inflammatory response, positive regulation of humoral immune response,positive regulation of interleukin-12 production, regulation of interleukin-1 beta secretion, establishment of T cell polarity, response to prostaglandin E			11
				-1									CFP	proteolysis, complement activation			12
													KCNH4	potassium ion transport			13
1	1											1	SC5D	steroid biosynthetic process, lipid biosynthetic process, cholesterol biosynthetic process via lathosterol, cholesterol biosynthetic process via desmosterol	potential role of disrupted cholesterol homeostasis in cancer development http://cancerres.aacrjournals.org/content/76/8/2063 , Blocking lipid/cholesterol synthesis in AR variants-expressing CRPC cell line and xenograft models markedly reduces tumor growth https://www-nature-com.ezp.lib.unimelb.edu.au/articles/onc2017385		14
													TCTN2	cilium assembly			15
						1					1	1	NOTCH3	artery morphogenesis, negative regulation of cell differentiation, glomerular capillary formation, transcription initiation from RNA polymerase II	Notch3 is activated by chronic hypoxia to the progression of human prostate cancer. https://www.ncbi.nlm.nih.gov/pubmed/23729168		16
													TMEM231	cilium assembly			17
				-1									SELL	leukocyte migration, leukocyte tethering or rolling, neutrophil degranulation			18
													FSTL3	positive regulation of cell-cell adhesion, hematopoietic progenitor cell differentiation			19
							1						CTRL	proteolysis			20
				1							1		CD200	negative regulation of macrophage activation, cell-cell adhesion	CD200-CD200R signaling suppresses anti-tumor responses https://www.nature.com/articles/onc2011477		21
					1								CD28	positive regulation of T cell proliferation, T cell activation, positive regulation of interleukin-10 production, positive regulation of interleukin-2 biosynthetic process			22
											1		ABCB9	oligopeptide transmembrane transport	Overexpression of microRNA-24 increases the sensitivity to paclitaxel in drug-resistant breast carcinoma cell lines via targeting ABCB9 https://www.ncbi.nlm.nih.gov/pmc/articles/PMC5104208/		23
					-1								CD79A	B cell activation, adaptive immune response			24
				1		1					1		PRG4	receptor-mediated endocytosis, platelet aggregation	PF4 Promotes Platelet Production and Lung Cancer Growth https://www.cell.com/cell-reports/abstract/S2211-1247(16)31436-X		25
											1	1	RRM2	deoxyribonucleotide biosynthetic process	RRM2 are suggested to be prominent markers for breast cancer metastasis https://www.ncbi.nlm.nih.gov/gene/6241 , Downregulation of ribonucleotide reductase subunits M2 induces apoptosis and G1 arrest of cervical cancer cells https://www.ncbi.nlm.nih.gov/pubmed/29556274		26
													GPR27	positive regulation of insulin secretion			27
		-1									1		ACSL6	lipid metabolic process, acyl-CoA metabolic process	ow ACSL6 predicted a worse prognosis in acute myeloid leukemi https://www.researchgate.net/publication/303041687_Systematic_Analysis_of_Gene_Expression_Alterations_and_Clinical_Outcomes_for_Long-Chain_Acyl-Coenzyme_A_Synthetase_Family_in_Cancer		28
													PKMYT1	negative regulation of phosphatase activity, mitotic cell cycle			29
-1					1						1	-1	CEACAM1	negative regulation of natural killer cell mediated cytotoxicit, negative regulation of T cell mediated cytotoxicity, negative regulation of granulocyte differentiation, blood vessel development, leukocyte migration, cell adhesion, wound healing, spreading of cells, insulin catabolic process	CEACAM1 is an extensively studied cell surface molecule with established functions in multiple cancer types https://www.ncbi.nlm.nih.gov/pmc/articles/PMC5543821/		30
													TNFRSF10D	leukocyte migration , inflammatory response, negative regulation of apoptotic process			31
		1			-1						1		ICAM1	negative regulation of endothelial cell apoptotic process, extracellular matrix organization, T cell antigen processing and presentation, positive regulation of cellular extravasation, response to hypoxia, membrane to membrane docking, response to insulin, response to lipopolysaccharide, cellular response to interleukin-1, cellular response to interleukin-6, positive regulation of leukocyte adhes…	We observed that ICAM1 downregulation at the mRNA and protein levels led to a strong suppression of human breast cell invasion through a matrigel matrix. https://www.ncbi.nlm.nih.gov/pubmed/15774488		32
													TUBA8	cytoskeleton organization			33
													ALG10	dolichol-linked oligosaccharide biosynthetic process			34
													SYAP1	cellular response to insulin-like growth factor stimulus, cellular response to insulin stimulus, positive regulation of protein serine/threonine kinase activity			35
				-1				1				1	CSF1	positive regulation of cell migration, nflammatory response,positive regulation of macrophage chemotaxis, positive regulation of macrophage derived foam cell differ, hemopoiesis, monocyte activation			36
		1		1					1		1	1	AREG	epithelial cell proliferation involved in mammary gland duct, cell proliferation, response to hydrogen peroxide	“nonimmune” modality for intratumoral T reg and effector T cells in promoting tumor growth through the production of factors normally involved in tissue repair and maintenance http://jem.rupress.org/content/early/2017/10/12/jem.20170356, Amphiregulin Confers Regulatory T Cell Suppressive Function and Tumor Invasion http://www.jbc.org/content/291/40/21085.full		37
													MFSD4B	carbohydrate transport			38
											1	1	TMEM30A	aminophospholipid transport, drug transmembrane transport, neutrophil degranulation	Human TMEM30a Promotes Uptake of Anti-tumor and Bioactive Choline Phospholipids into Mammalian Cells https://www.ncbi.nlm.nih.gov/pmc/articles/PMC3073457/		39
					-1							1	TNFRSF9	inflammatory response, response to lipopolysaccharide, negative regulation of interleukin-10 secretion, negative regulation of interleukin-12 secretion			40
				-1		1		1	1		1		PDGFD	positive regulation of cell migration, cellular response to hydrogen peroxide, platelet-derived growth factor receptor signaling pathway			41
					-1							1	PNP	positive regulation of T cell proliferation, interleukin-2 secretion,			42
-1	1									1			LRP8	lipid metabolic process, cellular response to cholesterol, retinoid metabolic process, proteolysis, endocytosis			43
						1			1		1	1	HYAL1	cellular response to interleukin-1, positive regulation of cell adhesion, negative regulation of cell growth, positive regulation of angiogenesis, cellular response to pH,	Overexpression of Hyal1, combined with excess HA detection, clinically predicts prostate cancer https://www.ncbi.nlm.nih.gov/pmc/articles/PMC4445717/		45
													RTN4R	negative regulation of JAK-STAT cascade, negative regulation of axon extension, inhibition mobility			46
											1		PPM1L	sphingolipid biosynthetic process,	Sphingolipids as modulators of cancer cell death https://www-sciencedirect-com.ezp.lib.unimelb.edu.au/science/article/pii/S0005273606002094		47
	-1										1		VLDLR	cholesterol metabolic process, steroid metabolic process, endocytosis, dendrite morphogenesis, negative regulation of transcription by RNA polymerase II	VLDLR over-expression inhibited the proliferation and migration of CRC cells https://www.ncbi.nlm.nih.gov/pubmed/28112443 , miR-200c atc via VLDLR http://dev.biologists.org/content/139/1/191		48
											-1	-1	DKK4	negative regulation of Wnt signaling pathway	tumor suppressor and metastasis promoter https://onlinelibrary-wiley-com.ezp.lib.unimelb.edu.au/doi/pdf/10.1002/ijc.26449		49
					-1								FPR1	neutrophil degranulation, chemotaxis, leukocyte migration, complement receptor mediated signaling pathway		a lot of outliers	50
													PALD1	protein dephosphorylation	Female mice lacking Pald1 exhibit endothelial cell apoptosis https://www.nature.com/articles/s41598-017-14894-9		51
					-1						1		CSF3R	cell adhesion, regulation of myeloid cell differentiation, neutrophil chemotaxis	CSF3R-mutated chronic neutrophilic leukemia https://www-nature-com.ezp.lib.unimelb.edu.au/articles/s41408-018-0058-7		52
							2				1		FUT4	L-fucose catabolic process, protein glycosylation, L-fucose catabolic process	(FUT4) has been implicated in the modulation of cell migration, invasion and cancer metastasis, FUT4 has a role in EMT through activation of the PI3K/Akt and NF-κB signaling systems, which induce the key mediators Snail and MMP-9 and facilitate the acquisition of a mesenchymal phenotype. https://www-nature-com.ezp.lib.unimelb.edu.au/articles/cddis2013241		53
					-1								VAMP7	calcium ion regulated exocytosis, triglyceride transport, vesicle-mediated transport	VAMP7-mediated release of IL-12 at the immune synapse is a mechanism to transmit innate signals to T cells. https://www.cell.com/cell-reports/abstract/S2211-1247(16)30176-0		54
													CNIH3	vesicle-mediated transport, ER to Golgi vesicle-mediated transport			55
											1		FCER1A	Fc-epsilon receptor signaling pathway	lowest expression of FCER1A mRNA detected in high-risk and metastatic SCC https://www-nature-com.ezp.lib.unimelb.edu.au/articles/s41590-018-0161-8		56
							-1	1			1		TGFB3	wound healing, negative regulation of macrophage cytokine production, response to progesterone, detection of hypoxia`, platelet degranulation, response to estrogen, positive regulation of epithelial to mesenchymal transition	TGF-beta3 may actually play a protective role against tumourigenesis in a range of tissues including the skin, breast, oral and gastric mucosa. https://www.researchgate.net/publication/26718895_TGF-beta3_and_cancer_A_review		57
													SV2C	transmembrane transport			58
					-1	1							MFAP4	cell adhesion, regulation of collagen metabolic process	MFAP4 Promotes Vascular Smooth Muscle Migration http://atvb.ahajournals.org/content/atvbaha/36/1/122.full.pdf		59
		1			-1		1					1	MRC2	collagen catabolic process, endocytosis			60
													HACD1	fatty acid biosynthetic process, sphingolipid biosynthetic process			61
													APLP2	negative regulation of peptidase activity, platelet degranulation, negative regulation of endopeptidase activity			62
													CTNS	ATP metabolic process, negative regulation of hydrogen peroxide biosynthetic			63
													EVC2	Evc2 is a positive modulator of Hedgehog signalling			64
1	1			-1									CH25H	steroid biosynthetic process, B cell chemotaxis, cholesterol metabolic process
							-1				-1		COL1A2	leukocyte migration, platelet activation, collagen fibril organization, blood vessel development
													ATP6AP1L	ATP hydrolysis coupled proton transport
													ADRA2B	platelet activation, egative regulation of epinephrine secretion
													CLDN7	positive regulation of cell motility, negative regulation of apoptotic process
					-1							1	CXCR1	chemotaxis, neutrophil degranulation, dendritic cell chemotaxis
													MGST1	neutrophil degranulation, response to lipopolysaccharide, cellular oxidant detoxification
													STEAP4	ion transport
												-1	EHF	cell proliferation, epithelial cell proliferation
													MCOLN3	locomotory behavior
													TBC1D30	regulation of vesicle fusion

## Sheet: F
Hormone modulators	Lipid homeostasis	Hormone dependent	Mimicry/other modulations	Interplay fibroblast-macro	Immune modulator	Angiogenesis	Tissue remodelling/migration	EMT	Growth	Osteogenesis	Tumor gene	Prostate tumor gene	gene	go function	literature	notes	Order
													TMEM178A	regulation of cytosolic calcium ion concentration			1
											1	1	ICAM4	extracellular matrix organization, cell adhesion, regulation of immune response	Tumor-Promoting Phenotype of CD90hi Prostate Cancer-Associated Fibroblasts https://www.ncbi.nlm.nih.gov/pmc/articles/PMC2736596/		2
	1												ELOVL6	fatty acid biosynthetic process, regulation of cholesterol biosynthetic process			3
													ALG10	dolichol-linked oligosaccharide biosynthetic process, internal protein stability			4
													BMT2	negative regulation of TORC1 signaling, cellular response to amino acid starvation			5
											1		CP	cellular iron ion homeostasis	Selective Activation of Ceruloplasmin Promoter in Ovarian Tumors http://cancerres.aacrjournals.org/content/canres/64/5/1788.full.pdf		6
							1				1		PCDHB2	alcium-dependent cell-cell adhesion via plasma membrane	Tumor inhibitor Overexpression of Pcdhβ genes inhibited tumor cell growth, decreased the proportion of tumor-initiating cells [http://www.jbc.org/content/287/30/24941.full]		7
							1						LRRN1	positive regulation of synapse assembly, something to do with MIr21?	positive regulation of deubiquitinating enzyme 3 (DUB3), thrombospondin 1 (THBS1), Leucine Rich repeat neuronal 1 (LRRN1) and Secreted Frizzled related protein 4 (SFRP4) transcripts and a http://journals.plos.org/plosone/article?id=10.1371/journal.pone.0081432negative regulation of Wee1, miR 21		8
							2						LRRTM1	positive regulation of synapse assembly
	1									1			ADRB2	regulation of blood vessel diameter, regulation of smooth muscle contraction, membrane organization, positive regulation of lipophagy, brown fat cell differentiation			9
							1					1	BDNF	positive regulation of collateral sprouting, fibroblast migration,			10
													ECE2	peptide hormone processing, proteolysis			11
											1		KCNK12	potassium ion transmembrane transport	cancer constitutes another category of channelopathies associated with dysregulated channel expression. Indeed, potassium channel–modulating agents have demonstrated antitumor efficacy. https://www.ncbi.nlm.nih.gov/pmc/articles/PMC4107787/		12
													KCNB1	negative regulation of insulin secretion, positive regulation of catecholamine secretion, positive regulation of norepinephrine secretion, cellular response to glucose stimulus			13
											1		KIAA1549	regulation of transcription by RNA polymerase II	KIAA1549-BRAF fusion, in breast cancer https://academic.oup.com/jnen/article/74/7/743/2614430		14
													FCMR	negative regulation of apoptotic process, immune system process			15
		1											ST8SIA1	sphingolipid metabolic process, carbohydrate metabolic process			16
		-1	1			1						1	GPER1	steroid hormone mediated signaling pathway, positive regulation of cell migration, negative regulation of fat cell differentiation, negative regulation of inflammatory response, positive regulation of ERK1 and ERK2 cascade, positive regulation of blood vessel diameter, negative regulation of lipid biosynthetic process, positive regulation of endothelial cell apoptotic process			17
							-1						CPXM2	proteolysis			18
	1												MALRD1	cholesterol homeostasis		trend a bit too sparse	19
											1		GBGT1	glycolipid biosynthetic process, carbohydrate metabolic process			20
						1					1		ADAMTS13	proteolysis, blood coagulation, platelet activation, response to toxic substance, response to interferon-gamma, response to interleukin-4, cell-matrix adhesion	ADAM and ADAMTS family proteins and their role in the colorectal cancer https://www.ncbi.nlm.nih.gov/pmc/articles/PMC4133867/		21
													DCT	melanin biosynthetic process from tyrosine, pigmentation			22
				1	-1							-1	IL27RA	positive regulation of T-helper 1 type immune response, negative regulation of type 2 immune response, positive regulation of interferon-gamma production, interleukin-27-mediated signaling pathwayinterleukin-35-mediated signaling pathway	Breast cancer-associated fibroblast (CAF) gene signature—upregulated transcripts https://www-tandfonline-com.ezp.lib.unimelb.edu.au/doi/pdf/10.4161/cbt.7.8.6220 , The antitumor potential of Interleukin-27 in prostate cancer https://www.ncbi.nlm.nih.gov/pubmed/24681516		23
													SNPH	neurotransmitter secretion			24
													POMT2	positive regulation of protein O-linked glycosylation			25
			1				-1				1		CILP	negative regulation of insulin-like growth factor receptor signal, ellular response to transforming growth factor beta stimulus	CAF-associated gene https://www-sciencedirect-com.ezp.lib.unimelb.edu.au/science/article/pii/S0022202X15334151		26
										1			CHRDL2	cartilage development	hypoxic genes in fibro https://onlinelibrary-wiley-com.ezp.lib.unimelb.edu.au/doi/pdf/10.1002/art.27750 , bladder cancer http://journals.plos.org/plosone/article?id=10.1371/journal.pone.0145301		27
													QPCT	peptidyl-pyroglutamic acid biosynthetic process, neutrophil degranulation, pigmentation melanocytes			28
											1		PTPRZ1	hematopoietic progenitor cell differentiation, central nervous system development, cytokine-mediated signaling pathway	The PTN receptor PTPRZ1 is preferentially expressed in GSCs and also predicts GBM poor prognosis. Disrupting PTPRZ1 abrogated GSC maintenance and tumorigenic potential. Moreover, blocking the PTN–PTPRZ1 signalling by shRNA or anti-PTPRZ1 antibody potently suppressed GBM tumour growth and prolonged animal survival. https://www.ncbi.nlm.nih.gov/pmc/articles/PMC5461490/		29
				1	-1	-1					1	1	CXCL14	chemotaxis, negative regulation of myoblast differentiation, positive regulation of natural killer cell chemotaxis	up-regulation of CXCL14 in cancer-associated fibroblasts of a majority of prostate cancer. https://www.google.com.au/search?biw=1080&bih=1814&ei=73VVW7uBO7GVmAW__5PgDw&q=%22CXCL14%22+fibroblasts+cancer&oq=%22CXCL14%22+fibroblasts+cancer&gs_l=psy-ab.3...1805.4189.0.4296.8.7.0.0.0.0.201.201.2-1.1.0....0...1c.1.64.psy-ab..7.0.0....0.f6OxM6SaFhM , The increased density of tumor vascularization was po…		30
									1		1	1	SHISA2	negative regulation of fibroblast growth factor receptor, negative regulation of Wnt signaling pathway			31
-1													LRAT	positive regulation of lipid transport, retinoid metabolic process, vitamin A metabolic process			32
													FAM9B				33
				1	-1								SLAMF1	negative regulation of interleukin-6 production, negative regulation of interleukin-12 production			34
													CD22	cell adhesion			35
			1										ARSI	metabolic process	Control ARSB activity increased significantly between days 5 and 30, but following estrogen exposure (estradiol benzoate 25 µg in 25 µl sesame oil subcutaneously on days 1, 3, and 5), activity was reduced and the observed increase on day 30 was inhibited https://www.ncbi.nlm.nih.gov/pmc/articles/PMC4125552/		36
-1	-1	1									1		LIPG	positive regulation of cholesterol transport, phospholipid catabolic process, reverse cholesterol transport			37
													SYT7	regulation of dopamine secretion, regulation of insulin secretion, exocytosis, vesicle-mediated cholesterol transport		sparse	38
-1			1	1	-1	-1					1	1	CXCL10	negative regulation of angiogenesis, response to lipopolysaccharide, positive regulation of cell migration, negative regulation of myoblast differentiation, T cell chemotaxis, blood circulation, endothelial cell activation, positive regulation of monocyte chemotaxis	CXCL10 is highly expressed by PSCs in the presence of pancreatic cancer cells (PCCs) and its expression correlates with infiltration by regulatory T cells (Tregs) and poor survival. https://www-tandfonline-com.ezp.lib.unimelb.edu.au/doi/full/10.1080/2162402X.2015.1027473		39
													SLC10A1	sodium ion transport			41
													CNNM1	ion transport			42
					-1	1	2				1		C1QB	complement activation,	overexpressed in tumor-adjacent adipose tissue while https://www-tandfonline-com.ezp.lib.unimelb.edu.au/doi/full/10.4161/adip.28250		44
					-1	1	2				1		C1QA	proteolysis, complement activation			66
					-1	1							C5	regulation of complement activation, chemotaxis, positive regulation of chemokine secretion, positive regulation of angiogenesis, negative regulation of macrophage chemotaxis, positive regulation of vascular endothelial growth factor			40
													SPRY3	axon development	Spry proteins have been shown to regulate the process of angiogenesis https://www.ncbi.nlm.nih.gov/pmc/articles/PMC5308774/,		45
											1	-1	DSC2	keratinization, cellular response to starvatio			46
													ASPHD2	peptidyl-amino acid modification			47
					-1								LYZ	inflammatory response, defense response to Gram-positive bacterium			48
		-1								1	1	1	PRLR	steroid biosynthetic process, T cell activation, chondrocyte and osteoblast			49
													CDHR3	homophilic cell adhesion via plasma membrane adhesion	may be involved in maintaining cell integrity by forming cell-cell junctions, maybe related with SPINK5 https://respiratory-research.biomedcentral.com/articles/10.1186/s12931-016-0434-4		50
						1				1	1	1	FGFR2	positive regulation of Wnt signaling pathway, angiogenesis, positive regulation of ERK1 and ERK2 cascade, positive regulation of canonical Wnt signaling pathway, growth factor receptor signaling pathway	The fibroblast growth factor receptor 2 (FGFR2) locus has been consistently identified as a breast cancer risk locus https://www.nature.com/articles/ncomms3464		51
							1						SLITRK4	positive regulation of synapse assembly,	linked with levels of estradiol , look for other estradiol because recurrent https://bmccancer.biomedcentral.com/track/pdf/10.1186/1471-2407-11-332		52
					-1						-1		LYG1	peptidoglycan catabolic process, anti-inflamatory	LYG1 with anti-inflammatory and anti-tumor activities https://patents.google.com/patent/CN103073632A/en		53
											1		ITPR3	regulation of insulin secretion, platelet activation, calcium ion transmembrane transport			54
													KCNA2	potassium ion transport, regulation of dopamine secretion		trend fishy	55
													PTPRQ				56
													SCN2A	sodium ion transport			57
													SLC25A18	mitochondrial transport		pretty sparse	58
													ANO8	chloride transport, cellular protein metabolic process			59
						1							VWF	response to wounding, platelet activation			60
													FAM189A2				61
											1	1	IL11	fat cell differentiation, negative regulation of hormone secretion, positive regulation of MAPK cascade, B cell differentiation, megakaryocyte differentiation	Interleukin-11(IL-11) was significantly up-regulated in the CAF stimulated by cisplatin. https://www-nature-com.ezp.lib.unimelb.edu.au/articles/srep38408 , An anti-inflammatory role for interleukin-11 https://www.ncbi.nlm.nih.gov/pmc/articles/PMC1364373/		62
					-1								FCGR3A	regulation of immune response			63
									-1				STOX1	regulation of response to oxidative stress, regulation of mitochondrial DNA metabolic process, positive regulation of otic vesicle morphogenesis, cell division			64
													NELL2	neuron cellular homeostasis			65
													P2RX	blood coagulation, response to hypoxia
													CNTN3	cell adhesion
													FTCDNL1
													SCARA5	iron ion homeostasis
													APLNR	angiogenesis, positive regulation of release of sequestered calcium i
							1						ASIC2	negative regulation of apoptotic process, positive regulation of synapse assembly, response to acidic pH
													SLC5A9	glucose transmembrane transport
													SLC17A9	exocytosis
													VSTM2L	negative regulation of neuron apoptotic process
													GABRR1	chemical synaptic transmission
		1											ZP3	positive regulation of leukocyte migration, negative regulation of binding of sperm to zona pellucida
													PTGER1	response to lipopolysaccharide
							1						SERPINA1	negative regulation of endopeptidase activity, blood coagulation
													SCN5A	positive regulation of epithelial cell proliferation, positive regulation of sodium ion transport
					v								SCIMP	positive regulation of ERK1 and ERK2 cascade
							2			-1			SMOC1	regulation of osteoblast differentiation

## Sheet: M
Hormone modulators	Lipid homeostasis	Hormone dependent	Interplay fibroblast-macro	Immune modulator	Immune polarisation	Angiogenesis	Tissue remodelling/migration	EMT	Growth	Tumor gene	Prostate tumor gene	Osteogenesis	gene	go function	literature	notes	Good fit
	1				-1	1	1			1	1	1	CAV1	leukocyte migration, cholesterol homeostasis, regulation of nitric-oxide synthase activity, negative regulation of endothelial cell proliferation, positive regulation of canonical Wnt signaling pathway, positive regulation of canonical Wnt signaling pathway, T cell costimulation	CAV1 expression is increased in metastatic human prostate http://atlasgeneticsoncology.org/Genes/CAV1ID932ch7q31.html	anti-cancer immune response	1
						1	-1			1			PLOD3	endothelial cell morphogenesis, collagen metabolic process	overexpression promotes tumour in glioma https://www.ncbi.nlm.nih.gov/pmc/articles/PMC5884658/		1
				1		-1				1			CD47	positive regulation of T cell activation, neutrophil degranulation, extracellular matrix organization, integrin-mediated signaling pathway, positive regulation of cell-cell adhesion, positive regulation of inflammatory response, opsonization	anti-CD47 being trialled as cancer therapeutic http://www.cancertm.com/article.asp?issn=2395-3977;year=2017;volume=3;issue=6;spage=200;epage=208;aulast=Xiang https://jhoonline.biomedcentral.com/articles/10.1186/s13045-016-0381-z		1
					1	-1	-1			1			SERPINE1	positive regulation of angiogenesis, positive regulation of inflammatory response, negative regulation of cell migration, negative regulation of cell migration, negative regulation of cell migration	high levels promotes metastasis to specific sites https://www.ncbi.nlm.nih.gov/pmc/articles/PMC3383094/ https://www.nature.com/articles/bjc2014500		1
				0							1	1	SPP2	bone remodeling, platelet degranulation, skeletal system development			1
			1	-1		1		1			1		FN1	wound healing, positive regulation of osteoblast proliferation TGF-beta, positive regulation of fibroblast proliferation , positive regulation of fibroblast proliferation , integrin activation, leukocyte migration			1
										1	-1		ABCD1	fatty acid beta-oxidation, peroxisomal long-chain fatty acid import, alpha-linolenic acid metabolic process, long-chain fatty acid catabolic process	may be down in renal cell carcin. https://www.ncbi.nlm.nih.gov/pubmed/19787628		1
1										1	1		SLC18A2	membrane channel, serotonin transport, monoamine transport, dopamine transport	silenced in prostate cancer and low levels predict poor prognosis https://www.ncbi.nlm.nih.gov/pubmed/26905753 https://www.ncbi.nlm.nih.gov/pubmed/19228741		1
				-1				1		1	1	1	CSF1	cytokine that controls the production, differentiation, and function of macrophages	involved in heaps of cancers		1
							1			-1			ADAMTS6	proteolysis, heart development	tumour supressor https://www.ncbi.nlm.nih.gov/pmc/articles/PMC5308650/		1
					-1		1						ADAMDEC1	proteolysis, negative regulation of cell adhesion			1
						1	1			1	1		ADAM12	positive regulation of angiogenesis, proteolysis, extracellular matrix organization			1
							1						ADAMTS14	collagen catabolic process			1
					-1								CD4	T cell activation, response to estradiol, cytokine production			1
	1										1	1	ADRB2	bone resorption, positive regulation of bone mineralization, regulation of blood vessel diameter			1
						1							MEGF8	coronary vasculature development, embryonic skeletal system morphogenesis			1
1											1		PIAS2_INTRACELLULAR	regulation of osteoblast differentiation, negative regulation of androgen receptor signaling pathway			1
					-1	1							ITGA4	positive regulation of T cell migration, positive regulation of vascular endothelial cell proliferation, positive regulation of endothelial cell apoptotic process, cellular response to cytokine stimulus, TAM, wound healing			1
													ITGAD	immune response, heterotypic cell-cell adhesion			1
													ITGA11	cell adhesion mediated by integrin			1
													ITGAD_BAD_FIT	immune response, integrin-mediated signaling pathway, heterotypic cell-cell adhesion
					-1	1				1			ITGB8	positive regulation of angiogenesis, integrin-mediated signaling pathway			1
													ITGA2
					1					1			DGKE	platelet activation, phospholipid biosynthetic process			1
	1										1	1	BCAR1	insulin receptor signaling pathway, cell chemotaxis , actin filament organization, platelet-derived growth factor receptor signaling pathway , vascular endothelial growth factor receptor signaling pathway			1
-1													IMPAD1_INTRACELLULAR	endochondral ossification, skeletal system development, inositol biosynthetic process			1
					-1	1				1		-1	SEMA3E	negative chemotaxis, negative regulation of angiogenesis, insulin			1
												-1	TWSG1	negative regulation of osteoblast differentiation, positive and negatve BMP signaling pathway, negative regulation of CD4-positive, alpha-beta T cell activation, negative regulation of cytokine production			1
	1												GM2A	lipid transport, neutrophil degranulation, sphingolipid metabolic process			1
				1		1	-1			1			VWF	response to wounding, blood coagulation, platelet degranulation			1
					1					1	1		MERTK	negative regulation of leukocyte apoptotic process, platelet activation, negative regulation of lymphocyte activation, negative regulation of cytokine production			1
						1							HEG1	venous blood vessel morphogenesis, positive regulation of fibroblast growth factor production, lymph vessel development , endothelial cell morphogenesis			1
													ATP1B3	leukocyte migration, potassium ion import			1
										1			IPO11	transcription factor import into nucleus, ribosomal protein import into nucleus	tumour suppressor through stabilisation of PTEN https://www.ncbi.nlm.nih.gov/pubmed/28193700		1
										1			ERP44	cell redox homeostasis, response to endoplasmic reticulum stress	Inhibits lung cancer migration https://www.ncbi.nlm.nih.gov/pmc/articles/PMC4931832/		1
	1												MGST3	xenobiotic metabolic process, lipid metabolic process, leukotriene biosynthetic process, glutathione derivative biosynthetic process			1
				1									TMEM176A	negative regulation of dendritic cell differentiation			1
										1			ADCY7	cAMP biosynthetic process	supports development of AML https://www.ncbi.nlm.nih.gov/pmc/articles/PMC4554980/		1
										1			RALGAPA2	regulation of small GTPase mediated signal transduction	bladder cancer tumour suppressor https://www.ncbi.nlm.nih.gov/pubmed/22450745		1
					1					1			SLC30A9	cellular zinc ion homeostasis, regulation of transcription, DNA-templated, nucleotide-excision repair	upregulated in prostate cancer https://www.ncbi.nlm.nih.gov/pmc/articles/PMC5105060/		1
										1			MAGT1	magnesium ion transmembrane transport, protein N-linked glycosylation via asparagine	upregulation linked to doxorubicin resistance https://www.nature.com/articles/srep40538		1
					-1								TNFRSF4	apoptotic signalling pathway, inflammatory response, tumor necrosis factor-mediated signaling pathway, positive regulation of immunoglobulin secretion, positive regulation of B cell proliferation, T cell proliferation			1
					1						1		SLC7A11	L-glutamate transport, leukocyte migration,			1
	1												FAR2	long-chain fatty-acyl-CoA metabolic process, estrogen metabolic process, positive regulation of homocysteine metabolic process			1
					1								CD180	innate immune response, positive regulation of lipopolysaccharide-mediated signaling pathway, B cell proliferation involved in immune response			1
1	1												SC5D	steroid biosynthetic process, cholesterol biosynthetic process via lathosterol, cholesterol biosynthetic process via desmosterol			1
			1				-1			1			COL1A2	blood vessel development, blood coagulation, collagen fibril organization, leukocyte migration, platelet activation, regulation of blood pressure			1
													LYPLA1	fatty acid metabolic process			1
													SLC40A1	endothelium development, negative regulation of apoptotic process, lymphocyte homeostasis			1
													CALCRL	angiogenesis, receptor internalization, adrenomedullin receptor signaling pathway, heart development			1
										1			NCKAP1	vascular endothelial growth factor receptor signaling pathway, Rac protein signal transduction			1
					-1								CD99	egulation of immune response			1
					-1	-1							SEMA6A	negative regulation of vascular endothelial growth factor signaling pathway, cytoskeleton organization, negative regulation of angiogenesis, negative regulation of ERK1 and ERK2 cascade			1
					-1								IL1RL2	cellular response to cytokine stimulus, positive regulation of interleukin-6 production, positive regulation of T cell differentiation			1
											-1	-1	INPP4B	inositol phosphate metabolic process			1
	1			-1	-1	1			1	1	1		MDK	cell migration, response to hormone, response to wounding			1
													GABRB3	stem cell, EMT, programmable cells of monocytic origin	Peripheral Blood Monocytes Can Be Induced to Acquire Stem Cell-Like Properties https://www.researchgate.net/publication/221939323_Peripheral_Blood_Monocytes_Can_Be_Induced_to_Acquire_Stem_Cell-Like_Properties		1
				-1									IL2RB	interleukin-2-mediated signaling pathway, interleukin-15-mediated signaling pathwa, negative regulation of apoptotic process, natural killer			1
					-1								LY75	inflammatory response			1
													SDF2	ER-associated misfolded protein catabolic process			1
1		1											AIG1	long-chain fatty acid catabolic process			1
					1								SELENOS	negative regulation of inflammatory response, negative regulation of macrophage apoptotic process, cellular response to oxidative stress, negative regulation of tumor necrosis factor production			1
					1	1							HS6ST1_TOO_SPARSE	angiogenesis, labyrinthine layer blood vessel development			1
				1									LRCH1	negative regulation of T cell migration, cellular response to chemokine			1
							1						ST14	proteolysis			1
				-1						1			NECTIN2	positive regulation of T cell receptor signaling pathway, spermatid development, positive regulation of natural killer cell mediated cytotoxicity directed against tumor cell target, cytoskeleton organization			1
			1		-1						1		CYR61	wound healing, positive regulation of osteoblast proliferation			1
				1									PEX13	fatty acid alpha-oxidation, protein import into peroxisome matrix			1
				-1									ICAM4	regulation of immune response			1
				-1						1			SLAMF1_BAD_FIT	negative regulation of interleukin-6 production, negative regulation of CD40 signaling pathway, negative regulation of interleukin-12 production, myeloid dendritic cell activation			1
													SLAMF1	lymphocyte activation, immune system process, negative regulation of tumor necrosis factor production, positive regulation of ERK1 and ERK2 cascade, positive regulation of cell proliferation, negative regulation of interleukin-6 production	immune response to cancer https://www.jci.org/articles/view/83013
					-1					1			P2RX4	endothelial cell activation, regulation of blood pressure, blood coagulation			1
-1										1			DHRS3	regulation of ossification			1
	1				-1					-1			AGPS	ether lipid biosynthetic process			1
				1	1								CPM	proteolysis			1
-1	-1									1			INSIG2	response to insulin, sterol biosynthetic process, cholesterol metabolic process			1
					-1								KLRD1	natural killer cell mediated immunity, regulation of immune response			1
												1	DYM	bone development			1
													MAD1L1	negative regulation of T cell proliferation			1
					1								FCGR2B	antigen processing and presentation, negative regulation of humoral immune response , negative regulation of acute inflammatory response, negative regulation of immunoglobulin production			1
													AGPAT5	acylglycerol metabolic process, lipid metabolic process			1
				-1									PVR	positive regulation of natural killer cell mediated cytotoxicity, susceptibility to T cell mediated cytotoxicity , susceptibility to natural killer cell mediated cytotoxicity			1
													LIPN	lipid metabolic process			1
					1								OSMR	oncostatin-M-mediated signaling pathway, positive regulation of acute inflammatory response			1
	1				1								CERS6	sphingolipid biosynthetic process			1
	-1					1							PRKD1	vascular endothelial growth factor receptor signaling pathway, sphingolipid biosynthetic process, positive regulation of NF-kappaB transcription factor activity, positive regulation of I-kappaB kinase/NF-kappaB signaling, sphingolipid biosynthetic process			1
	1												ELOVL1	sphingolipid biosynthetic process			1
									ivv				PAM	response to hypoxia, response to estradiol, response to pH , regulation of actin cytoskeleton organization			1
													DNAJC13	osteoblast differentiation, Involved in membrane trafficking through early endosomes			1
												1	LRP4	negative regulation of ossification, negative regulation of Wnt signaling pathway, BMP signaling pathway			1
						1							CHPT1	platelet activating factor biosynthetic process, phospholipid biosynthetic process			1
-1	1							-1					FADS1	atty acid biosynthetic process, response to insulin			1
													EXT1	ossification			1
1	1												STARD3NL	C21-steroid hormone biosynthetic process			1
													GYPC	leukocyte migration			1
													MINPP1	ossification, bone mineralization			1
		-1		1						1		-1	TMEM173	interferon-beta production, cellular response to exogenous dsRNA, cellular response to interferon-beta, innate immune response			1
					1								PTPRS	negative regulation of interferon-alpha production			1
					1								RYK	negative chemotaxis, negative regulation of axon extension			1
													C1S	complement activation, proteolisis			1
													SEC61G	protein transport, IRE1-mediated unfolded protein response			1
				-1									S100A10	positive regulation of focal adhesion assembly			1
													CNIH1	COPII vesicle coating			1
					-1								PTGER2	response to progesterone, regulation of cell proliferation			1
				-1									VAMP7	eosinophil degranulation, regulation of protein targeting to vacuolar membrane , exocytosis			1
					1								LTC4S	leukotriene biosynthetic process, long-chain fatty acid biosynthetic process			1
				1	1	1				1			ANGPT2	leukocyte migration, angiogenesis, response to hypoxia			1
					1								EMP2	regulation of vasculogenesis, positive regulation of cell-matrix adhesion, T cell mediated cytotoxicity			1
												1	SLC4A2	spermatogenesis, regulation of intracellular pH			1
1	1												CYP51A1	cholesterol biosynthetic process			1
													TGFA
												1	TMEM64
													CDKAL1	tRNA methylthiolation			1
													IL3RA	interleukin-3-mediated signaling pathway			1
													BCAP29	vesicle-mediated transport			1
													MCFD2	protein transport			1
													IGFBP7	egative regulation of cell proliferation, cellular response to hormone stimulus, regulation of steroid biosynthetic process, response to cortisol			1
													KIT	actin cytoskeleton reorganization, T cell differentiation , mast cell degranulation			1
													SLC45A3	positive regulation of fatty acid biosynthetic process			1
													SLCO4C1	neutrophil degranulation			1
													CLCC1	chloride transport			1
													FAM210B	positive regulation of erythrocyte differentiation			1
													OSTC	protein glycosylation			1
													CLEC12A	neutrophil degranulation			1
													ECHDC1	fatty acid beta-oxidation			1
													SYPL1	chemical synaptic transmission			1
													INO80C	cellular response to DNA damage stimulus, chromatin remodeling			1
													SLC25A46	mitochondrial membrane fission			1
													LRRC8A	anion transmembrane transport, response to osmotic stress			1
													NDFIP2	vacuolar transport, positive regulation of I-kappaB kinase/NF-kappaB signaling			1
													NUDC	cell proliferation			1
													FUCA2	regulation of entry of bacterium into host cell			1
													PLXNA1	neuron projection guidance, regulation of axon extension involved in axon guidance			1
													PTPMT1	phosphatidylglycerol biosynthetic process			1
													TCF12	regulation of hematopoietic stem cell differentiation			1
													LPCAT4	phospholipid metabolic process			1
													SELENOI	phosphatidylethanolamine biosynthetic process			1
													PERP	amelogenesis, positive regulation of proteolysis			1
													DEGS1	fatty acid biosynthetic process, ceramide biosynthetic process			1
													MFN1	macroautophagy			1
													TMTC1	RNA processing			1
													SEC31A	antigen processing and presentation of peptide, cargo loading into COPII-coated vesicle			1
													GARS	diadenosine tetraphosphate biosynthetic process			1
													SLMAP	regulation of voltage-gated sodium channel activity			1
													TXNDC11	response to endoplasmic reticulum stress			1
													RNF19A	positive regulation of proteasomal ubiquitin-dependent, microtubule cytoskeleton organization			1
													YIF1A	ER to Golgi vesicle-mediated transport			1
													MOSPD3	heart development			1
													FKBP11	chaperone-mediated protein folding			1
													DPP7	neutrophil degranulation			1
													AQP1	ion transmembrane transport, maintenance of symbiont-containing vacuole by host			1
													DAPK3	positive regulation of cell migration			1
													TOMM22	positive regulation of apoptotic process, protein import into mitochondrial matrix			1
																	1
																	1
													PMP22	cell death, negative regulation of cell proliferation		neuronal development	1
													GOSR1	ER to Golgi vesicle-mediated transport, intra-Golgi vesicle-mediated transport		Involved in secreting something	1
													NUP155	Nuclear pore complex, mRNA export from nucleus, protein import into nucleus, tRNA export from nucleus	soft link to p53 https://www.ejcancer.com/article/S0959-8049(14)50479-0/abstract	increased expression suggests macrophages are more active	1
													DNAJC14	protein transport			1
													DRAM2	regulation of autophagy, apoptotic process			1
													GLMP	positive regulation of transcription from RNA polymerase II promoter			1
													DNAJC15	protein transport			1
													SLC25A25	membrane channel, ATP transport			1
													GUSB	carbohydrate metabolic process, glycosaminoglycan catabolic process, glycosaminoglycan catabolic process			1
													CRTAP	spermatogenesis, peptidyl-proline hydroxylation to 3-hydroxy-L-proline, chaperone-mediated protein folding			1
													CNST	positive regulation of Golgi to plasma membrane protein transport, negative regulation of phosphatase activity			1
													SLC30A5	zinc II ion transmembrane transport, cobalt ion transport			1
													LMBR1	embryonic digit morphogenesis			1
													ATP2C2	positive regulation of calcium ion import, protein localization to plasma membrane, ATP hydrolysis coupled cation transmembrane transport			1
													CD99L2	cell adhesion			1
													TSPAN4	cell surface receptor signaling pathway			1
													TMX1	cell redox homeostasis			1
													ABHD13	protein depalmitoylation			1
													GALNT18	protein O-linked glycosylation			1
													NIPAL3	magnesium ion transmembrane transport			1
													OCIAD1	regulation of stem cell differentiation			1
													EDEM2	endoplasmic reticulum unfolded protein response			1
													SNRNP40	mRNA splicing, via spliceosome			1
													SLC25A36	pyrimidine nucleotide import into mitochondrion			1
													BACE2	negative regulation of amyloid precursor protein biosynth, proteolysis			1
													HCCS	cytochrome c-heme linkage			1
													SLC25A20	acyl carnitine transmembrane transport			1
													STX2	response to hydroperoxide, protein complex oligomerization			1
													CMPK1	pyrimidine ribonucleotide biosynthetic process			1
													PDIA6	apoptotic cell clearance			1
													CGRRF1	negative regulation of cell proliferation			1
													CLCN3	regulation of pH, negative regulation of cell volume			1
													MAN1B1	protein glycosylation,			1
													ZSCAN29	regulation of transcription by RNA polymerase II			1
													B4GALT4	protein glycosylation, membrane lipid metabolic process			1
													ESYT1	endoplasmic reticulum-plasma membrane tethering, lipid transport			1
													MFSD11		overexpression effect on prostate cancer cell lin		1
													RNF103	endoplasmic reticulum mannose trimming,			1
													NENF	positive regulation of MAPK cascade			1
													PTDSS1	phospholipid biosynthetic process			1
													PIGA	preassembly of GPI anchor in ER membrane			1
													FRMD3	actomyosin structure organization			1
													MTX1	protein targeting to mitochondrion			1
													TMED3	ER to Golgi vesicle-mediated transport			1
													SLC39A4	cellular zinc ion homeostasis, zinc ion import across plasma membrane			1
													MAZ	termination of RNA polymerase II transcription, transcription initiation from RNA polymerase II promoter			1
													JKAMP	response to unfolded protein			1
													ORAI1	adaptive immune response, positive regulation of calcium ion transport			1
													TMEM245				1
													EI24	negative regulation of cell growth, apoptotic process			1
													NPNT	extracellular matrix organization, cell-cell adhesion mediated by integrin			1
													CALU	post-translational protein modification			1
													CDC23	protein ubiquitination, regulation of exit from mitosis			1
													TIMM17A	positive regulation of protein processing			1
													MLLT10	regulation of transcription, DNA-templated			1
													MDM1	negative regulation of centriole replication			1
													SNX14	autophagosome maturation			1
													MPHOSPH10	ribosome biogenesis, RNA splicing			1
													IL4I1	L-phenylalanine catabolic process			1
													MTHFD1	neutrophil homeostasis, embryonic neurocranium morphogenesis, involved in creating organs, IS THIS OSTEOGENESIS?			1
													SHE	positive regulation of signal transduction			1
													CS	citrate metabolic process			1
													RNF220	positive regulation of canonical Wnt signaling pathway			1
													MPV17	regulation of reactive oxygen species metabolic process, protein targeting to peroxisome			1
													EHBP1	endocytosis			1
													SLC39A11	zinc ion transmembrane transport			1
													MCCC1	protein heterooligomerization			1
													NDUFB8	mitochondrial electron transport, NADH to ubiquinone			1
													PDIA4	chaperone-mediated protein folding			1
													MGAT4B	N-glycan processing			1
													SRPRB	IRE1-mediated unfolded protein response			1
													SFXN3	iron ion homeostasis			1
													SDHC	electron transport chain			1
													BET1	ER to Golgi vesicle-mediated transport			1
													RHOT2	mitochondrion organization			1
													MFSD14A	transmembrane transport			1
													ADPGK	carbohydrate metabolic process			1
													EHMT1	negative regulation of G0 to G1 transition, histone methylation H3-K9 H3-K27			1
													TMEM18	cell migration			1
													MED23	positive regulation of nucleic acid-templated transcription			1
													RYK	negative chemotaxis, negative regulation of axon extension			1
													FPGS	glutamate metabolic process			1
													SDF4	The release of intracellular molecules (e.g. hormones, matrix proteins) c			1
													TMEM11	mitochondrion organization			1
													NUP107	mRNA transport, protein transport			1
													FIS1	response to hypobaric hypoxia, cellular response to lipid, peroxisome fission			1
													C1orf56	regulation of cell proliferation			1
													GALNT6	protein glycosylation			1
													CISD2	autophagy of mitochondrion			1
													ADCY4	cGMP biosynthetic process			1
													CACNA2D1	calcium ion transport into cytosol			1
													DAPK1	negative regulation of apoptotic process, positive regulation of autophagy			1
													SLC8B1	regulation of cytosolic calcium ion concentration, sodium ion transmembrane transport			1
													DGCR2	cell adhesion			1
													TBC1D2B	intracellular protein transport			1
													RNF144B	negative regulation of apoptotic process			1
													PLXNB2	regulation of cell shape, negative regulation of cell adhesion			1
													ANAPC1	protein ubiquitination, cell division			1
													CACNG8	regulation of AMPA receptor activity, calcium ion transmembrane transport			1
													DERL2	positive regulation of cell growth, endoplasmic reticulum unfolded protein response			1
													AMFR	protein autoubiquitination			1
													GTF3C3	tRNA transcription by RNA polymerase III			1
													H6PD	NADP metabolic process			1
													DPY19L1	protein C-linked glycosylation			1
													SLCO1B3	sodium-independent organic anion transport			1
													SMG9	tissue development			1
													C1S	complement activation, proteolisis			1
													TSNARE1	vesicle docking, intracellular protein transport			1
													G6PC3	glucose-6-phosphate transport			1
													EMC1	protein folding in endoplasmic reticulum			1
													MICAL3	cytoskeleton organization, exocytosis			1
													CNNM3	ion transport			1
													TEX10	rRNA processing			1
													FXN	positive regulation of lyase activity , cellular response to hydrogen peroxide, positive regulation of cell proliferation			1
													KCNH7	regulation of ion transmembrane transport			1
													SLC8B1	calcium ion transport, sodium ion transport
													TMEM216	cilium assembly
													TMX2	cell redox homeostasis
													CHID1	platelet degranulation, negative regulation of cytokine production involved in inflammatory response
													TMEM14C	heme biosynthetic process	Knockdown of TMEM14A expression by RNAi inhibits the proliferation and invasion of human ovarian cancer cells www.bioscirep.org/content/36/1/e00298
													SGSH	glycosaminoglycan catabolic process, heparan sulfate proteoglycan catabolic process
													STAB1	cell adhesion, defense response to bacterium, negative regulation of angiogenesis, cell-cell signaling		Lets immune cells adhere to targets
													AGPAT5	lipid metabolic process, phospholipid biosynthetic process, acylglycerol metabolic process
													BET1	ER to Golgi vesicle-mediated transport, COPII vesicle coating, vesicle fusion with Golgi apparatus		Involved in secretion
													TBL2	cellular response to hypoxia, cellular response to glucose starvation
													EIF3L	formation of cytoplasmic translation initiation complex
													FPGS	folic acid-containing compound biosynthetic process, glutamate metabolic process, animal organ regeneration	affects cancer sensitivity to antifolates https://www.ncbi.nlm.nih.gov/pubmed/18025275 SNPs associated with retroperitoneal liposarcoma https://www.nature.com/articles/srep09079
													CYR61	positive regulation of osteoblast differentiation, regulation of ERK1 and ERK2 cascade, cell-cell signaling, intussusceptive angiogenesis, positive regulation of phospholipase activity	promotes breast cancer https://www.ncbi.nlm.nih.gov/pubmed/12444554
													EHMT1	histone lysine methylation, histone H3-K27 methylation, histone H3-K9 methylation, DNA methylation, regulation of signal transduction by p53 class mediator, negative regulation of transcription	overexpression associated with poor survival https://www.ncbi.nlm.nih.gov/pmc/articles/PMC3916188/	epigenetic regulator
													BCS1L	mitochondrion organization
													MCU	mitochondrial calcium ion transmembrane transport
													ADPGK	canonical glycolysis
													ANAPC1	proteasome-mediated ubiquitin-dependent protein catabolic process, regulation of ubiquitin-protein ligase activity involved in mitotic cell cycle
													SDHC	aerobic respiration, mitochondrial electron transport, succinate to ubiquinone	germline mutations result in rare hereditary cancers https://www.ncbi.nlm.nih.gov/pubmed/24758179
													PAM	long-chain fatty acid metabolic process, response to glucocorticoid, response to hypoxia, response to pH, toxin metabolic process
													GALNT2	protein O-linked glycosylation	enhances migration and invasion in SCC https://www.ncbi.nlm.nih.gov/pubmed/24582885
													ST14	proteolysis, epithelial cell morphogenesis involved in placental branching, keratinocyte differentiation
													TINAGL1	receptor-mediated endocytosis, proteolysis
													TMEM11	mitochondrial morphogenesis
													RYK	peptidyl-tyrosine phosphorylation	oncogenic effect in prostate cancer www.oncotarget.com/index.php?journal=oncotarget&page=article&op=view&path[]=25551
													FXN	mitochondrial iron ion transport	modulates DNA base excision repair https://www.ncbi.nlm.nih.gov/pmc/articles/PMC2976068/ inhibits cancer through oxidative metabolism http://www.jbc.org/content/281/2/977.full
													IMPAD1_INTRACELLULAR	skeletal system development, endochondral ossification, chondrocyte development
													CDC23	regulation of mitotic metaphase/anaphase transition, mitotic cell cycle	overexpressed in papillary thyroid cancer https://www.ncbi.nlm.nih.gov/pubmed/21990323
													KCNH7	potassium ion transmembrane transport
													SFXN3	iron ion homeostasis
													MTHFD1	methionine, thymidylate, and de novo purine syntheses
													march2	protein ubiquitination, endocytosis
													RNF220	positive regulation of canonical Wnt signaling pathway, protein ubiquitination	enhances Wnt signalling https://www.ncbi.nlm.nih.gov/pubmed/25266658
													MDM1	negative regulation of centriole replication
													VCAN	osteoblast differentiation, skeletal system development, cell adhesion	TGF-β enhances the aggressiveness of ovarian cancer cells by upregulating VCAN in CAFs http://cancerres.aacrjournals.org/content/73/16/5016
													ALG6	protein N-linked glycosylation, dolichol-linked oligosaccharide biosynthetic process
													C1GALT1	protein O-linked glycosylation, angiogenesis, intestinal epithelial cell development	upregulated in a lot of cancers https://www.ncbi.nlm.nih.gov/pubmed/25762620 https://www.ncbi.nlm.nih.gov/pubmed/23832667 https://www.nature.com/articles/s41388-018-0375-0
													ALDH9A1	hormone metabolic process, cellular aldehyde metabolic process		cancer stem cell marker
													ZFYVE21	retrograde transport, endosome to Golgi
													SDF4	fat cell differentiation, exocytosis, calcium ion regulation
													MLLT10	regulation of transcription, DNA-templated	leukeamia associated wnt-signalling https://www.ncbi.nlm.nih.gov/pubmed/21103407
													TWSG1	ossification, negative regulation of CD4-positive, alpha-beta T cell activation, BMP signaling pathway, cell differentiation	highly expressed in metastatic papillary thyroid cancer http://www.jcancer.org/v08p2816.htm	BMP signalling
													CERS6	sphingolipid biosynthetic process, ceramide biosynthetic process
													LRP4	BMP signaling pathway, regulation of canonical Wnt signaling pathway, endocytosis, negative regulation of ossification	promotes metastasis in papillary thyroid cancer https://www.sciencedirect.com/science/article/pii/S0006291X1831324X promotes chondrocyte differentiation	BMP signalling
													HADHB	fatty acid beta-oxidation	colocalises with ER in breast cancer https://www.ncbi.nlm.nih.gov/pubmed/23000159
													AMFR	ubiquitin-dependent protein catabolic process	promotes proliferation in AML https://www.spandidos-publications.com/ijmm/36/3/627
													MAD1L1	mitotic cell cycle checkpoint, thymus development
													STX5	ER to Golgi vesicle-mediated transport, autophagy
													MCCC1	biotin metabolic process, leucine catabolic process
													CS	citrate metabolic process	Loss of CS involved in Warburg effect in cancer https://www.nature.com/articles/srep00785
													MED23	transcription, DNA-templated	Linked to Ras-active lung cancer https://www.ncbi.nlm.nih.gov/pubmed/22988093
													PCMT1	protein methylation	bladder cancer oncogene https://www.ncbi.nlm.nih.gov/pubmed/29517839
													ABHD12	acylglycerol catabolic process, protein depalmitoylation
													MICU3	mitochondrial calcium ion transmembrane transport
													C1orf56	regulation of cell proliferation
													TMEM233	response to biotic stimulus
													CPM	proteolysis
													TMEM18	transcription DNA-templated, cell migration
													DGCR2	cell adhesion
													MFSD14A	transmembrane transport
													SLC16A14	monocarboxylic acid transport
													LAMA5	regulation of cell adhesion, regulation of cell migration, integrin-mediated signaling pathway, angiogenesis, cytokine-mediated signaling pathway, morphogenesis of a polarized epithelium, endothelial cell differentiation	helps tumour cells recognise endothelium during metastasis https://www.ncbi.nlm.nih.gov/pubmed/27143691
													MFSD2B	lipid transport
													TSNARE1	vesicle-mediated transport, intracellular protein transport
													DNAJC13	receptor-mediated endocytosis, endosome organization, osteoblast differentiation
													MINPP1	ossification, bone mineralization
													DAPK1	apoptotic signaling pathway, regulation of autophagy, protein phosphorylation	lots of literature about importance in cancer http://journals.plos.org/plosone/article?id=10.1371/journal.pone.0175290 https://www.ncbi.nlm.nih.gov/pubmed/26075823 https://www.sciencedaily.com/releases/2015/06/150615162908.htm
													MGAT4B	protein N-linked glycosylation
													KLRD1	natural killer cell mediated immunity
													AKAP10	phosphorylation, blood coagulation
