# Supplementary material for: Transcriptome sequencing and multi-plex imaging of prostate cancer microenvironment reveals a dominant role for monocytic cells in progression
Source: BMC Cancer. 2021 Jul 22;21:846. doi: 10.1186/s12885-021-08529-6 (PMC8296706; doi:10.1186/s12885-021-08529-6)
Supplement: Supplementary file 4 — Additional file 4. [file 12885_2021_8529_MOESM4_ESM.csv]

title	alias	description	subjectId	caseOrControl	gender	organismPart	cellLine	region	phenotype	file	PSAResult.x	PathGG1	PathGG2	ClinStageT	PathStageT	gleason_total	N adapter	S adapter	cohort	sample	position in plate	cell type	batch	cell_no	truseq adapter	age
Dissection of prostate tumour, stroma and immune transcriptional components reveals a key contribution of the microenvironment for disease progression	S1	Analysis of four key cell types (epithelial, fbroblast, myeloid and T cells)	11453	NA	male	prostate	NA	prostate	prostate cancer	alignment_hg38.merged_100HQ.N716.S502_S1_trimmedBBduk.Aligned.out.sam	3.4	4	3	T2a	pT2c	43	N716	S502	sorted_cell_types	3B	b3	T	1	2200	NA	67
Dissection of prostate tumour, stroma and immune transcriptional components reveals a key contribution of the microenvironment for disease progression	S2	Analysis of four key cell types (epithelial, fbroblast, myeloid and T cells)	11450	NA	male	prostate	NA	prostate	prostate cancer	alignment_hg38.merged_100HQ.N716.S503_S2_trimmedBBduk.Aligned.out.sam	5.3	3	4	T2	pT3a	34	N716	S503	sorted_cell_types	3C	c3	T	1	2200	NA	73
Dissection of prostate tumour, stroma and immune transcriptional components reveals a key contribution of the microenvironment for disease progression	S3	Analysis of four key cell types (epithelial, fbroblast, myeloid and T cells)	11427	NA	male	prostate	NA	prostate	prostate cancer	alignment_hg38.merged_100HQ.N716.S506_S3_trimmedBBduk.Aligned.out.sam	4.1	3	4	T1c	pT2c	34	N716	S506	sorted_cell_types	3E	e3	T	1	2000	NA	61
Dissection of prostate tumour, stroma and immune transcriptional components reveals a key contribution of the microenvironment for disease progression	S4	Analysis of four key cell types (epithelial, fbroblast, myeloid and T cells)	11458	NA	male	prostate	NA	prostate	prostate cancer	alignment_hg38.merged_100HQ.N716.S513_S4_trimmedBBduk.Aligned.out.sam	5.6	4	5	T1c	pT2c	45	N716	S513	sorted_cell_types	3A	a3	T	1	2247	NA	70
Dissection of prostate tumour, stroma and immune transcriptional components reveals a key contribution of the microenvironment for disease progression	S5	Analysis of four key cell types (epithelial, fbroblast, myeloid and T cells)	11444	NA	male	prostate	NA	prostate	prostate cancer	alignment_hg38.merged_100HQ.N716.S515_S5_trimmedBBduk.Aligned.out.sam	4.9	4	3	T2c	pT3a	43	N716	S515	sorted_cell_types	3D	d3	T2	1	2660	NA	78
Dissection of prostate tumour, stroma and immune transcriptional components reveals a key contribution of the microenvironment for disease progression	S6	Analysis of four key cell types (epithelial, fbroblast, myeloid and T cells)	11405	NA	male	prostate	NA	prostate	prostate cancer	alignment_hg38.merged_100HQ.N716.S517_S6_trimmedBBduk.Aligned.out.sam	NA	5	4	NA	NA	54	N716	S517	sorted_cell_types	3G	g3	T	2	1497	NA	63
Dissection of prostate tumour, stroma and immune transcriptional components reveals a key contribution of the microenvironment for disease progression	S7	Analysis of four key cell types (epithelial, fbroblast, myeloid and T cells)	11467	NA	male	prostate	NA	prostate	prostate cancer	alignment_hg38.merged_100HQ.N719.S506_S7_trimmedBBduk.Aligned.out.sam	10.7	4	5	T2b	pT2c	45	N719	S506	sorted_cell_types	2M	e6	F	2	754	NA	67
Dissection of prostate tumour, stroma and immune transcriptional components reveals a key contribution of the microenvironment for disease progression	S8	Analysis of four key cell types (epithelial, fbroblast, myeloid and T cells)	11425	NA	male	prostate	NA	prostate	prostate cancer	alignment_hg38.merged_100HQ.N719.S516_S8_trimmedBBduk.Aligned.out.sam	4.4	3	4	T2b	pT3a	34	N719	S516	sorted_cell_types	2H	f2	F	2	844	NA	61
Dissection of prostate tumour, stroma and immune transcriptional components reveals a key contribution of the microenvironment for disease progression	S9	Analysis of four key cell types (epithelial, fbroblast, myeloid and T cells)	11438	NA	male	prostate	NA	prostate	prostate cancer	alignment_hg38.merged_100HQ.N720.S503_S9_trimmedBBduk.Aligned.out.sam	4.6	4	5	T2c	pT3b	45	N720	S503	sorted_cell_types	3K	c7	T	2	2000	NA	69
Dissection of prostate tumour, stroma and immune transcriptional components reveals a key contribution of the microenvironment for disease progression	S10	Analysis of four key cell types (epithelial, fbroblast, myeloid and T cells)	11467	NA	male	prostate	NA	prostate	prostate cancer	alignment_hg38.merged_100HQ.N720.S506_S10_trimmedBBduk.Aligned.out.sam	10.7	4	5	T2b	pT2c	45	N720	S506	sorted_cell_types	3M	e7	T	2	2465	NA	67
Dissection of prostate tumour, stroma and immune transcriptional components reveals a key contribution of the microenvironment for disease progression	S11	Analysis of four key cell types (epithelial, fbroblast, myeloid and T cells)	11452	NA	male	prostate	NA	prostate	prostate cancer	alignment_hg38.merged_100HQ.N720.S515_S11_trimmedBBduk.Aligned.out.sam	12	3	3	T2b	pT2c	33	N720	S515	sorted_cell_types	3L	d7	T2	2	3100	NA	78
Dissection of prostate tumour, stroma and immune transcriptional components reveals a key contribution of the microenvironment for disease progression	S12	Analysis of four key cell types (epithelial, fbroblast, myeloid and T cells)	11425	NA	male	prostate	NA	prostate	prostate cancer	alignment_hg38.merged_100HQ.N720.S516_S12_trimmedBBduk.Aligned.out.sam	4.4	3	4	T2b	pT3a	34	N720	S516	sorted_cell_types	3H	f3	T	2	3966	NA	61
Dissection of prostate tumour, stroma and immune transcriptional components reveals a key contribution of the microenvironment for disease progression	S13	Analysis of four key cell types (epithelial, fbroblast, myeloid and T cells)	11437	NA	male	prostate	NA	prostate	prostate cancer	alignment_hg38.merged_100HQ.N721.S502_S13_trimmedBBduk.Aligned.out.sam	13.6	4	3	T2b	pT2c	43	N721	S502	sorted_cell_types	4J	b8	M	2	950	NA	72
Dissection of prostate tumour, stroma and immune transcriptional components reveals a key contribution of the microenvironment for disease progression	S14	Analysis of four key cell types (epithelial, fbroblast, myeloid and T cells)	11438	NA	male	prostate	NA	prostate	prostate cancer	alignment_hg38.merged_100HQ.N721.S503_S14_trimmedBBduk.Aligned.out.sam	4.6	4	5	T2c	pT3b	45	N721	S503	sorted_cell_types	4K	c8	M	2	1000	NA	69
Dissection of prostate tumour, stroma and immune transcriptional components reveals a key contribution of the microenvironment for disease progression	S15	Analysis of four key cell types (epithelial, fbroblast, myeloid and T cells)	11467	NA	male	prostate	NA	prostate	prostate cancer	alignment_hg38.merged_100HQ.N721.S506_S15_trimmedBBduk.Aligned.out.sam	10.7	4	5	T2b	pT2c	45	N721	S506	sorted_cell_types	4M	e8	M	2	2460	NA	67
Dissection of prostate tumour, stroma and immune transcriptional components reveals a key contribution of the microenvironment for disease progression	S16	Analysis of four key cell types (epithelial, fbroblast, myeloid and T cells)	11433	NA	male	prostate	NA	prostate	prostate cancer	alignment_hg38.merged_100HQ.N721.S513_S16_trimmedBBduk.Aligned.out.sam	2.91	3	4	T2a	pT2c	34	N721	S513	sorted_cell_types	4I	a8	M	2	1814	NA	52
Dissection of prostate tumour, stroma and immune transcriptional components reveals a key contribution of the microenvironment for disease progression	S17	Analysis of four key cell types (epithelial, fbroblast, myeloid and T cells)	11452	NA	male	prostate	NA	prostate	prostate cancer	alignment_hg38.merged_100HQ.N721.S515_S17_trimmedBBduk.Aligned.out.sam	12	3	3	T2b	pT2c	33	N721	S515	sorted_cell_types	4L	d8	M2	2	2400	NA	78
Dissection of prostate tumour, stroma and immune transcriptional components reveals a key contribution of the microenvironment for disease progression	S18	Analysis of four key cell types (epithelial, fbroblast, myeloid and T cells)	11425	NA	male	prostate	NA	prostate	prostate cancer	alignment_hg38.merged_100HQ.N721.S516_S18_trimmedBBduk.Aligned.out.sam	4.4	3	4	T2b	pT3a	34	N721	S516	sorted_cell_types	4H	f4	M	2	2061	NA	61
Dissection of prostate tumour, stroma and immune transcriptional components reveals a key contribution of the microenvironment for disease progression	S19	Analysis of four key cell types (epithelial, fbroblast, myeloid and T cells)	11453	NA	male	prostate	NA	prostate	prostate cancer	alignment_hg38.merged_100HQ.N723.S502_S19_trimmedBBduk.Aligned.out.sam	3.4	4	3	T2a	pT2c	43	N723	S502	sorted_cell_types	1B	b1	E	1	2200	NA	67
Dissection of prostate tumour, stroma and immune transcriptional components reveals a key contribution of the microenvironment for disease progression	S20	Analysis of four key cell types (epithelial, fbroblast, myeloid and T cells)	11458	NA	male	prostate	NA	prostate	prostate cancer	alignment_hg38.merged_100HQ.N723.S513_S20_trimmedBBduk.Aligned.out.sam	5.6	4	5	T1c	pT2c	45	N723	S513	sorted_cell_types	1A	a1	E2	1	2232	NA	70
Dissection of prostate tumour, stroma and immune transcriptional components reveals a key contribution of the microenvironment for disease progression	S21	Analysis of four key cell types (epithelial, fbroblast, myeloid and T cells)	11444	NA	male	prostate	NA	prostate	prostate cancer	alignment_hg38.merged_100HQ.N723.S515_S21_trimmedBBduk.Aligned.out.sam	4.9	4	3	T2c	pT3a	43	N723	S515	sorted_cell_types	1D	d1	E2	1	2519	NA	78
Dissection of prostate tumour, stroma and immune transcriptional components reveals a key contribution of the microenvironment for disease progression	S22	Analysis of four key cell types (epithelial, fbroblast, myeloid and T cells)	11453	NA	male	prostate	NA	prostate	prostate cancer	alignment_hg38.merged_100HQ.N724.S502_S22_trimmedBBduk.Aligned.out.sam	3.4	4	3	T2a	pT2c	43	N724	S502	sorted_cell_types	2B	b2	F	1	1100	NA	67
Dissection of prostate tumour, stroma and immune transcriptional components reveals a key contribution of the microenvironment for disease progression	S23	Analysis of four key cell types (epithelial, fbroblast, myeloid and T cells)	11450	NA	male	prostate	NA	prostate	prostate cancer	alignment_hg38.merged_100HQ.N724.S503_S23_trimmedBBduk.Aligned.out.sam	5.3	3	4	T2	pT3a	34	N724	S503	sorted_cell_types	2C	c2	F2	1	1200	NA	73
Dissection of prostate tumour, stroma and immune transcriptional components reveals a key contribution of the microenvironment for disease progression	S24	Analysis of four key cell types (epithelial, fbroblast, myeloid and T cells)	11458	NA	male	prostate	NA	prostate	prostate cancer	alignment_hg38.merged_100HQ.N724.S513_S24_trimmedBBduk.Aligned.out.sam	5.6	4	5	T1c	pT2c	45	N724	S513	sorted_cell_types	2A	a2	F	1	1900	NA	70
Dissection of prostate tumour, stroma and immune transcriptional components reveals a key contribution of the microenvironment for disease progression	S25	Analysis of four key cell types (epithelial, fbroblast, myeloid and T cells)	11444	NA	male	prostate	NA	prostate	prostate cancer	alignment_hg38.merged_100HQ.N724.S515_S25_trimmedBBduk.Aligned.out.sam	4.9	4	3	T2c	pT3a	43	N724	S515	sorted_cell_types	2D	d2	F2	1	2120	NA	78
Dissection of prostate tumour, stroma and immune transcriptional components reveals a key contribution of the microenvironment for disease progression	S26	Analysis of four key cell types (epithelial, fbroblast, myeloid and T cells)	11405	NA	male	prostate	NA	prostate	prostate cancer	alignment_hg38.merged_100HQ.N724.S517_S26_trimmedBBduk.Aligned.out.sam	NA	5	4	NA	NA	54	N724	S517	sorted_cell_types	2G	g2	F	2	4774	NA	63
Dissection of prostate tumour, stroma and immune transcriptional components reveals a key contribution of the microenvironment for disease progression	S27	Analysis of four key cell types (epithelial, fbroblast, myeloid and T cells)	11453	NA	male	prostate	NA	prostate	prostate cancer	alignment_hg38.merged_100HQ.N728.S502_S27_trimmedBBduk.Aligned.out.sam	3.4	4	3	T2a	pT2c	43	N728	S502	sorted_cell_types	4B	b4	M	1	1000	NA	67
Dissection of prostate tumour, stroma and immune transcriptional components reveals a key contribution of the microenvironment for disease progression	S28	Analysis of four key cell types (epithelial, fbroblast, myeloid and T cells)	11450	NA	male	prostate	NA	prostate	prostate cancer	alignment_hg38.merged_100HQ.N728.S503_S28_trimmedBBduk.Aligned.out.sam	5.3	3	4	T2	pT3a	34	N728	S503	sorted_cell_types	4C	c4	M	1	2200	NA	73
Dissection of prostate tumour, stroma and immune transcriptional components reveals a key contribution of the microenvironment for disease progression	S29	Analysis of four key cell types (epithelial, fbroblast, myeloid and T cells)	11427	NA	male	prostate	NA	prostate	prostate cancer	alignment_hg38.merged_100HQ.N728.S506_S29_trimmedBBduk.Aligned.out.sam	4.1	3	4	T1c	pT2c	34	N728	S506	sorted_cell_types	4E	e4	M	1	1520	NA	61
Dissection of prostate tumour, stroma and immune transcriptional components reveals a key contribution of the microenvironment for disease progression	S30	Analysis of four key cell types (epithelial, fbroblast, myeloid and T cells)	11458	NA	male	prostate	NA	prostate	prostate cancer	alignment_hg38.merged_100HQ.N728.S513_S30_trimmedBBduk.Aligned.out.sam	5.6	4	5	T1c	pT2c	45	N728	S513	sorted_cell_types	4A	a4	M	1	2226	NA	70
Dissection of prostate tumour, stroma and immune transcriptional components reveals a key contribution of the microenvironment for disease progression	S31	Analysis of four key cell types (epithelial, fbroblast, myeloid and T cells)	11444	NA	male	prostate	NA	prostate	prostate cancer	alignment_hg38.merged_100HQ.N728.S515_S31_trimmedBBduk.Aligned.out.sam	4.9	4	3	T2c	pT3a	43	N728	S515	sorted_cell_types	4D	d4	M2	1	2106	NA	78
Dissection of prostate tumour, stroma and immune transcriptional components reveals a key contribution of the microenvironment for disease progression	S32	Analysis of four key cell types (epithelial, fbroblast, myeloid and T cells)	11405	NA	male	prostate	NA	prostate	prostate cancer	alignment_hg38.merged_100HQ.N728.S517_S32_trimmedBBduk.Aligned.out.sam	NA	5	4	NA	NA	54	N728	S517	sorted_cell_types	4G	g4	M	2	1170	NA	63
Dissection of prostate tumour, stroma and immune transcriptional components reveals a key contribution of the microenvironment for disease progression	S33	Analysis of four key cell types (epithelial, fbroblast, myeloid and T cells)	11437	NA	male	prostate	NA	prostate	prostate cancer	alignment_hg38.merged_100LQ.N718.S502_S33_trimmedBBduk.Aligned.out.sam	13.6	4	3	T2b	pT2c	43	N718	S502	sorted_cell_types	1J	b5	E	2	2000	NA	72
Dissection of prostate tumour, stroma and immune transcriptional components reveals a key contribution of the microenvironment for disease progression	S34	Analysis of four key cell types (epithelial, fbroblast, myeloid and T cells)	11438	NA	male	prostate	NA	prostate	prostate cancer	alignment_hg38.merged_100LQ.N718.S503_S34_trimmedBBduk.Aligned.out.sam	4.6	4	5	T2c	pT3b	45	N718	S503	sorted_cell_types	1K	c5	E	2	2000	NA	69
Dissection of prostate tumour, stroma and immune transcriptional components reveals a key contribution of the microenvironment for disease progression	S35	Analysis of four key cell types (epithelial, fbroblast, myeloid and T cells)	11467	NA	male	prostate	NA	prostate	prostate cancer	alignment_hg38.merged_100LQ.N718.S506_S35_trimmedBBduk.Aligned.out.sam	10.7	4	5	T2b	pT2c	45	N718	S506	sorted_cell_types	1M	e5	E	2	3200	NA	67
Dissection of prostate tumour, stroma and immune transcriptional components reveals a key contribution of the microenvironment for disease progression	S36	Analysis of four key cell types (epithelial, fbroblast, myeloid and T cells)	11433	NA	male	prostate	NA	prostate	prostate cancer	alignment_hg38.merged_100LQ.N718.S513_S36_trimmedBBduk.Aligned.out.sam	2.91	3	4	T2a	pT2c	34	N718	S513	sorted_cell_types	1I	a5	E	2	3400	NA	52
Dissection of prostate tumour, stroma and immune transcriptional components reveals a key contribution of the microenvironment for disease progression	S37	Analysis of four key cell types (epithelial, fbroblast, myeloid and T cells)	11452	NA	male	prostate	NA	prostate	prostate cancer	alignment_hg38.merged_100LQ.N718.S515_S37_trimmedBBduk.Aligned.out.sam	12	3	3	T2b	pT2c	33	N718	S515	sorted_cell_types	1L	d5	E	2	3200	NA	78
Dissection of prostate tumour, stroma and immune transcriptional components reveals a key contribution of the microenvironment for disease progression	S38	Analysis of four key cell types (epithelial, fbroblast, myeloid and T cells)	11425	NA	male	prostate	NA	prostate	prostate cancer	alignment_hg38.merged_100LQ.N718.S516_S38_trimmedBBduk.Aligned.out.sam	4.4	3	4	T2b	pT3a	34	N718	S516	sorted_cell_types	1H	f1	E3	2	4012	NA	61
Dissection of prostate tumour, stroma and immune transcriptional components reveals a key contribution of the microenvironment for disease progression	S39	Analysis of four key cell types (epithelial, fbroblast, myeloid and T cells)	11452	NA	male	prostate	NA	prostate	prostate cancer	alignment_hg38.merged_100LQ.N719.S515_S39_trimmedBBduk.Aligned.out.sam	12	3	3	T2b	pT2c	33	N719	S515	sorted_cell_types	2L	d6	F2	2	2200	NA	78
Dissection of prostate tumour, stroma and immune transcriptional components reveals a key contribution of the microenvironment for disease progression	S40	Analysis of four key cell types (epithelial, fbroblast, myeloid and T cells)	11450	NA	male	prostate	NA	prostate	prostate cancer	alignment_hg38.merged_100LQ.N723.S503_S40_trimmedBBduk.Aligned.out.sam	5.3	3	4	T2	pT3a	34	N723	S503	sorted_cell_types	1C	c1	E	1	2574	NA	73
Dissection of prostate tumour, stroma and immune transcriptional components reveals a key contribution of the microenvironment for disease progression	S41	Analysis of four key cell types (epithelial, fbroblast, myeloid and T cells)	11427	NA	male	prostate	NA	prostate	prostate cancer	alignment_hg38.merged_100LQ.N723.S506_S41_trimmedBBduk.Aligned.out.sam	4.1	3	4	T1c	pT2c	34	N723	S506	sorted_cell_types	1E	e1	E	1	2000	NA	61
Dissection of prostate tumour, stroma and immune transcriptional components reveals a key contribution of the microenvironment for disease progression	S42	Analysis of four key cell types (epithelial, fbroblast, myeloid and T cells)	11420	NA	male	prostate	NA	prostate	prostate cancer	alignment_hg38.merged_100LQ.N723.S516_S42_trimmedBBduk.Aligned.out.sam	9.6	4	4	T2a	pT3b	44	N723	S516	sorted_cell_types	1F	f1	E	1	4200	NA	70
Dissection of prostate tumour, stroma and immune transcriptional components reveals a key contribution of the microenvironment for disease progression	S43	Analysis of four key cell types (epithelial, fbroblast, myeloid and T cells)	11405	NA	male	prostate	NA	prostate	prostate cancer	alignment_hg38.merged_100LQ.N723.S517_S43_trimmedBBduk.Aligned.out.sam	NA	5	4	NA	NA	54	N723	S517	sorted_cell_types	1G	g1	E	2	1324	NA	63
Dissection of prostate tumour, stroma and immune transcriptional components reveals a key contribution of the microenvironment for disease progression	S44	Analysis of four key cell types (epithelial, fbroblast, myeloid and T cells)	11420	NA	male	prostate	NA	prostate	prostate cancer	alignment_hg38.merged_300.N716.S516_S44_trimmedBBduk.Aligned.out.sam	9.6	4	4	T2a	pT3b	44	N716	S516	sorted_cell_types	3F	f3	T	1	70000	NA	70
Dissection of prostate tumour, stroma and immune transcriptional components reveals a key contribution of the microenvironment for disease progression	S45	Analysis of four key cell types (epithelial, fbroblast, myeloid and T cells)	11437	NA	male	prostate	NA	prostate	prostate cancer	alignment_hg38.merged_300.N719.S502_S45_trimmedBBduk.Aligned.out.sam	13.6	4	3	T2b	pT2c	43	N719	S502	sorted_cell_types	2J	b6	F	2	1600	NA	72
Dissection of prostate tumour, stroma and immune transcriptional components reveals a key contribution of the microenvironment for disease progression	S46	Analysis of four key cell types (epithelial, fbroblast, myeloid and T cells)	11438	NA	male	prostate	NA	prostate	prostate cancer	alignment_hg38.merged_300.N719.S503_S46_trimmedBBduk.Aligned.out.sam	4.6	4	5	T2c	pT3b	45	N719	S503	sorted_cell_types	2K	c6	F	2	1340	NA	69
Dissection of prostate tumour, stroma and immune transcriptional components reveals a key contribution of the microenvironment for disease progression	S47	Analysis of four key cell types (epithelial, fbroblast, myeloid and T cells)	11433	NA	male	prostate	NA	prostate	prostate cancer	alignment_hg38.merged_300.N719.S513_S47_trimmedBBduk.Aligned.out.sam	2.91	3	4	T2a	pT2c	34	N719	S513	sorted_cell_types	2I	a6	F	2	2354	NA	52
Dissection of prostate tumour, stroma and immune transcriptional components reveals a key contribution of the microenvironment for disease progression	S48	Analysis of four key cell types (epithelial, fbroblast, myeloid and T cells)	11437	NA	male	prostate	NA	prostate	prostate cancer	alignment_hg38.merged_300.N720.S502_S48_trimmedBBduk.Aligned.out.sam	13.6	4	3	T2b	pT2c	43	N720	S502	sorted_cell_types	3J	b7	T	2	2200	NA	72
Dissection of prostate tumour, stroma and immune transcriptional components reveals a key contribution of the microenvironment for disease progression	S49	Analysis of four key cell types (epithelial, fbroblast, myeloid and T cells)	11433	NA	male	prostate	NA	prostate	prostate cancer	alignment_hg38.merged_300.N720.S513_S49_trimmedBBduk.Aligned.out.sam	2.91	3	4	T2a	pT2c	34	N720	S513	sorted_cell_types	3I	a7	T	2	2000	NA	52
Dissection of prostate tumour, stroma and immune transcriptional components reveals a key contribution of the microenvironment for disease progression	S50	Analysis of four key cell types (epithelial, fbroblast, myeloid and T cells)	11427	NA	male	prostate	NA	prostate	prostate cancer	alignment_hg38.merged_300.N724.S506_S50_trimmedBBduk.Aligned.out.sam	4.1	3	4	T1c	pT2c	34	N724	S506	sorted_cell_types	2E	e2	F	1	2000	NA	61
Dissection of prostate tumour, stroma and immune transcriptional components reveals a key contribution of the microenvironment for disease progression	S51	Analysis of four key cell types (epithelial, fbroblast, myeloid and T cells)	11420	NA	male	prostate	NA	prostate	prostate cancer	alignment_hg38.merged_300.N724.S516_S51_trimmedBBduk.Aligned.out.sam	9.6	4	4	T2a	pT3b	44	N724	S516	sorted_cell_types	2F	f2	F	1	1315	NA	70
Dissection of prostate tumour, stroma and immune transcriptional components reveals a key contribution of the microenvironment for disease progression	S52	Analysis of four key cell types (epithelial, fbroblast, myeloid and T cells)	11420	NA	male	prostate	NA	prostate	prostate cancer	alignment_hg38.merged_300.N728.S516_S52_trimmedBBduk.Aligned.out.sam	9.6	4	4	T2a	pT3b	44	N728	S516	sorted_cell_types	4F	f4	M	1	1784	NA	70
